# Supplementary material for: Structure-function analysis of the cyclic β-1,2-glucan synthase from Agrobacterium tumefaciens
Source: Nat Commun. 2024 Feb 28;15:1844. doi: 10.1038/s41467-024-45415-8 (PMC10901819; doi:10.1038/s41467-024-45415-8)
Supplement: Supplementary file 4 — Source Data [file 41467_2024_45415_MOESM4_ESM.xlsx]

## Sheet: Fig.2A_CgsWT_in-vitro_synth
m/z	Cgs WT PLS + UDP-Glc	Cgs WT PLS + UDP-Glc + Phosphate	Cgs PLS alone		m/z	Cgs iGP PLS + UDP-Glc	Cgs iGP PLS + UDP-Glc + Phosphate
1999.02	0	0	1		499.245	3391	22464
1999.04	1	0	0		499.378	3427	22580
1999.06	1	0	0		499.512	3427	22751
1999.08	0	1	0		499.645	3438	22990
1999.1	1	0	0		499.778	3485	23377
1999.12	0	1	1		499.912	3521	23753
1999.14	0	0	1		500.045	3476	24082
1999.16	1	2	0		500.179	3505	24377
1999.18	1	1	2		500.312	3568	24709
1999.2	0	0	0		500.446	3666	24772
1999.22	3	2	3		500.579	3802	24967
1999.24	0	0	1		500.713	3974	25247
1999.26	0	0	0		500.846	4084	25561
1999.28	3	2	1		500.98	4087	25880
1999.3	4	0	3		501.113	4005	25956
1999.31	3	0	4		501.247	3942	26166
1999.33	0	1	0		501.38	3882	26527
1999.35	2	0	1		501.514	3877	26694
1999.37	1	2	0		501.648	3911	26743
1999.39	1	2	0		501.781	3952	26923
1999.41	1	2	0		501.915	3921	27171
1999.43	0	4	0		502.049	3865	27521
1999.45	0	2	2		502.182	3704	27641
1999.47	1	0	0		502.316	3646	27672
1999.49	0	0	0		502.45	3602	27566
1999.51	0	0	0		502.584	3564	27545
1999.53	0	0	2		502.717	3553	27664
1999.55	0	0	0		502.851	3573	28017
1999.57	0	0	0		502.985	3491	28346
1999.59	1	0	0		503.119	3406	28568
1999.61	2	1	1		503.253	3344	28755
1999.63	0	3	0		503.387	3274	28982
1999.65	0	2	0		503.521	3290	29201
1999.67	3	1	1		503.654	3278	29329
1999.69	0	1	0		503.788	3241	29379
1999.7	0	1	5		503.922	3240	29320
1999.72	0	0	1		504.056	3183	29165
1999.74	2	0	2		504.19	3192	28883
1999.76	1	0	3		504.324	3333	28539
1999.78	0	1	1		504.458	3453	28091
1999.8	2	0	0		504.592	3498	27659
1999.82	4	1	1		504.726	3509	27314
1999.84	0	1	1		504.86	3468	27119
1999.86	0	0	3		504.995	3375	26792
1999.88	1	2	2		505.129	3358	26480
1999.9	0	1	2		505.263	3362	26240
1999.92	1	2	1		505.397	3370	25915
1999.94	0	0	2		505.531	3414	25598
1999.96	0	1	1		505.665	3453	25491
1999.98	1	0	0		505.799	3380	25516
2000	2	1	0		505.934	3287	25536
2000.02	0	0	1		506.068	3167	25627
2000.04	0	0	4		506.202	3091	25759
2000.06	0	0	0		506.336	3131	25714
2000.08	0	0	2		506.471	3206	25602
2000.1	1	1	0		506.605	3261	25504
2000.11	0	0	0		506.739	3279	25496
2000.13	0	3	0		506.874	3286	25486
2000.15	0	0	1		507.008	3203	25643
2000.17	0	0	1		507.142	3176	25988
2000.19	0	0	1		507.277	3139	26469
2000.21	0	0	0		507.411	3115	26692
2000.23	1	0	3		507.546	3096	26722
2000.25	3	3	1		507.68	3108	26926
2000.27	1	1	1		507.814	3150	27073
2000.29	0	0	1		507.949	3147	27304
2000.31	1	0	2		508.083	3172	27624
2000.33	1	2	2		508.218	3271	28178
2000.35	0	1	1		508.352	3560	28761
2000.37	1	0	1		508.487	4073	29372
2000.39	1	3	1		508.622	4706	30193
2000.41	0	1	0		508.756	5228	31243
2000.43	1	2	3		508.891	5578	32087
2000.45	0	0	2		509.025	5910	32680
2000.47	0	0	0		509.16	6218	33372
2000.49	1	0	1		509.295	6577	34106
2000.5	0	1	0		509.429	6997	34784
2000.52	0	2	0		509.564	7327	35364
2000.54	0	1	1		509.699	7451	36016
2000.56	0	1	0		509.834	7364	36465
2000.58	0	1	0		509.968	7167	36773
2000.6	0	0	0		510.103	6926	37079
2000.62	1	2	4		510.238	6819	37466
2000.64	1	0	1		510.373	6654	37501
2000.66	1	1	0		510.507	6475	37471
2000.68	0	1	0		510.642	6269	37064
2000.7	0	0	0		510.777	6122	36846
2000.72	1	1	0		510.912	5937	36577
2000.74	1	2	0		511.047	5764	35975
2000.76	0	0	1		511.182	5530	35558
2000.78	0	0	0		511.317	5389	35278
2000.8	0	1	0		511.452	5372	34827
2000.82	0	8	1		511.587	5287	34401
2000.84	1	4	0		511.722	5127	34024
2000.86	2	0	3		511.857	4910	33743
2000.88	1	1	0		511.992	4701	33456
2000.89	0	1	0		512.127	4492	33226
2000.91	0	0	2		512.262	4285	32795
2000.93	0	0	2		512.397	4170	32378
2000.95	1	3	3		512.532	4063	31908
2000.97	0	1	1		512.667	4058	31783
2000.99	1	0	2		512.802	4037	31871
2001.01	1	1	1		512.937	3896	31792
2001.03	0	0	0		513.072	3674	31765
2001.05	0	0	0		513.207	3559	31620
2001.07	1	1	2		513.343	3415	31626
2001.09	2	0	0		513.478	3301	31662
2001.11	2	0	0		513.613	3228	31746
2001.13	0	0	0		513.748	3180	31677
2001.15	1	1	1		513.884	3130	31579
2001.17	0	0	1		514.019	3086	31432
2001.19	1	2	1		514.154	3110	31370
2001.21	0	0	0		514.29	3063	31328
2001.23	3	0	1		514.425	3093	31139
2001.25	0	1	2		514.56	3007	30918
2001.27	0	0	0		514.696	2976	30875
2001.29	0	2	0		514.831	2998	30793
2001.3	0	0	0		514.966	2945	30392
2001.32	1	0	0		515.102	2924	30157
2001.34	1	1	1		515.237	2885	30065
2001.36	1	0	2		515.373	2861	29886
2001.38	0	3	0		515.508	2812	29633
2001.4	0	2	0		515.644	2865	29222
2001.42	5	1	0		515.779	2876	28574
2001.44	0	1	0		515.915	2878	27916
2001.46	0	0	0		516.05	2797	27514
2001.48	0	0	0		516.186	2810	26970
2001.5	0	0	0		516.322	2812	26513
2001.52	0	2	0		516.457	2846	26122
2001.54	1	2	1		516.593	2859	25966
2001.56	0	0	0		516.728	2858	25778
2001.58	0	0	1		516.864	2885	25431
2001.6	0	2	2		517	2863	25042
2001.62	1	0	0		517.135	2804	24905
2001.64	0	1	2		517.271	2765	24879
2001.66	0	0	0		517.407	2776	24808
2001.68	1	0	0		517.543	2841	24596
2001.7	0	0	1		517.678	2798	24362
2001.71	0	0	2		517.814	2797	24038
2001.73	2	1	1		517.95	2786	23790
2001.75	0	1	1		518.086	2725	23617
2001.77	1	0	4		518.222	2678	23521
2001.79	0	0	1		518.357	2629	23479
2001.81	0	2	2		518.493	2615	23510
2001.83	0	2	2		518.629	2676	23533
2001.85	1	2	0		518.765	2640	23569
2001.87	0	1	0		518.901	2628	23423
2001.89	0	1	5		519.037	2554	23385
2001.91	0	1	1		519.173	2536	23277
2001.93	1	1	0		519.309	2521	23328
2001.95	1	1	0		519.445	2511	23338
2001.97	1	1	0		519.581	2442	23372
2001.99	0	0	0		519.717	2475	23338
2002.01	0	1	0		519.853	2509	23536
2002.03	1	0	3		519.989	2502	23828
2002.05	3	0	2		520.125	2489	23862
2002.07	0	0	0		520.261	2481	23712
2002.09	1	0	0		520.397	2533	23582
2002.11	0	1	2		520.534	2615	23483
2002.12	1	0	5		520.67	2649	23536
2002.14	1	0	0		520.806	2627	23526
2002.16	1	1	0		520.942	2611	23520
2002.18	2	0	0		521.078	2665	23591
2002.2	1	4	0		521.215	2731	23654
2002.22	0	1	0		521.351	2709	23559
2002.24	0	0	0		521.487	2725	23334
2002.26	1	1	1		521.623	2724	23248
2002.28	0	1	1		521.76	2744	23077
2002.3	0	0	0		521.896	2716	22880
2002.32	0	0	5		522.032	2764	22801
2002.34	1	2	1		522.169	2857	22735
2002.36	0	0	0		522.305	2900	22727
2002.38	1	0	1		522.441	2897	22822
2002.4	1	0	3		522.578	2865	22981
2002.42	1	1	1		522.714	2892	22935
2002.44	1	0	0		522.851	2902	22829
2002.46	0	0	1		522.987	2889	22637
2002.48	0	2	1		523.124	2907	22507
2002.5	3	1	1		523.26	3036	22399
2002.52	4	1	2		523.397	3069	22336
2002.53	3	1	0		523.533	3103	22336
2002.55	0	2	1		523.67	3071	22292
2002.57	0	4	3		523.806	3175	22185
2002.59	0	1	0		523.943	3198	22090
2002.61	0	0	2		524.08	3122	21887
2002.63	2	2	0		524.216	2979	21872
2002.65	0	0	0		524.353	2970	21935
2002.67	0	0	0		524.489	3006	21901
2002.69	2	0	2		524.626	3107	21977
2002.71	0	0	1		524.763	3129	22151
2002.73	0	0	0		524.899	3096	22079
2002.75	1	1	0		525.036	3029	21821
2002.77	0	2	2		525.173	2952	21747
2002.79	0	1	2		525.31	2876	21846
2002.81	0	1	1		525.447	2908	21910
2002.83	1	1	0		525.583	2928	21875
2002.85	0	1	3		525.72	2890	21821
2002.87	1	3	1		525.857	2928	21778
2002.89	1	2	4		525.994	2915	21663
2002.91	1	1	0		526.131	2876	21507
2002.92	1	1	0		526.268	2877	21477
2002.94	1	2	0		526.404	2911	21518
2002.96	2	0	0		526.542	2959	21386
2002.98	0	1	5		526.678	2997	21212
2003	0	2	2		526.815	3004	21069
2003.02	0	0	3		526.952	3067	20933
2003.04	0	3	1		527.089	3056	20835
2003.06	0	2	0		527.226	3004	20833
2003.08	0	1	0		527.363	2978	20981
2003.1	0	0	2		527.5	2976	20980
2003.12	0	0	2		527.638	2964	20781
2003.14	1	0	0		527.775	2966	20859
2003.16	0	1	0		527.912	2974	20916
2003.18	1	1	0		528.049	2956	21077
2003.2	0	2	0		528.186	2941	21026
2003.22	0	0	1		528.323	2895	21103
2003.24	1	1	3		528.46	2902	21080
2003.26	1	0	1		528.597	2901	20863
2003.28	0	0	3		528.735	2943	20723
2003.3	1	0	0		528.872	2950	20649
2003.32	0	0	0		529.009	2992	20625
2003.34	1	0	0		529.146	3013	20749
2003.35	0	0	5		529.284	2955	20985
2003.37	0	1	0		529.421	2921	21151
2003.39	1	0	0		529.558	2875	21471
2003.41	0	0	1		529.696	2925	21636
2003.43	3	1	1		529.833	2872	21758
2003.45	1	1	2		529.971	2870	21920
2003.47	0	0	3		530.108	2878	22018
2003.49	1	2	0		530.245	2890	22093
2003.51	0	1	1		530.383	2888	22296
2003.53	1	0	5		530.52	2947	22519
2003.55	0	0	1		530.658	2954	22810
2003.57	0	2	0		530.795	2926	23161
2003.59	1	2	2		530.933	2879	23605
2003.61	1	2	1		531.07	2802	23853
2003.63	2	1	0		531.208	2755	24014
2003.65	1	0	1		531.345	2678	24161
2003.67	0	2	4		531.483	2684	24301
2003.69	0	0	1		531.62	2662	24677
2003.71	2	0	3		531.758	2659	24889
2003.73	0	1	1		531.896	2643	25079
2003.75	1	0	2		532.033	2714	25374
2003.76	2	0	2		532.171	2741	25622
2003.78	1	2	1		532.309	2820	25708
2003.8	0	0	0		532.446	2857	25844
2003.82	1	1	1		532.584	2915	25870
2003.84	0	0	1		532.722	2997	25812
2003.86	0	2	1		532.86	3015	25767
2003.88	0	0	2		532.997	3005	25706
2003.9	2	0	7		533.135	2900	25603
2003.92	1	1	2		533.273	2837	25441
2003.94	2	0	0		533.411	2789	25143
2003.96	1	0	0		533.548	2857	25015
2003.98	1	1	0		533.686	2841	25009
2004	0	0	0		533.824	2835	24979
2004.02	1	0	0		533.962	2804	24958
2004.04	0	3	0		534.1	2869	24956
2004.06	0	0	3		534.238	2829	24887
2004.08	1	0	1		534.376	2764	24678
2004.1	0	0	0		534.514	2773	24463
2004.12	0	0	0		534.652	2851	24228
2004.14	0	0	1		534.79	2886	23951
2004.16	0	0	0		534.928	2849	23760
2004.17	1	1	1		535.066	2766	23513
2004.19	4	0	1		535.204	2692	23300
2004.21	1	1	0		535.342	2658	23406
2004.23	0	0	0		535.48	2634	23588
2004.25	0	1	0		535.618	2648	23645
2004.27	1	0	0		535.756	2627	23682
2004.29	1	1	2		535.894	2580	23662
2004.31	0	0	0		536.033	2435	23707
2004.33	0	0	1		536.171	2378	23677
2004.35	4	1	0		536.309	2346	23655
2004.37	1	0	0		536.447	2391	23691
2004.39	0	0	0		536.586	2496	23633
2004.41	0	0	1		536.724	2493	23342
2004.43	5	0	1		536.862	2544	23050
2004.45	0	1	0		537	2548	22812
2004.47	0	0	0		537.139	2598	22705
2004.49	0	1	1		537.277	2594	22645
2004.51	0	1	1		537.415	2558	22625
2004.53	0	1	1		537.554	2534	22516
2004.55	1	0	0		537.692	2555	22322
2004.57	1	0	0		537.83	2560	22318
2004.59	1	0	2		537.969	2570	22315
2004.6	1	0	0		538.107	2609	22259
2004.62	0	2	3		538.246	2572	22194
2004.64	0	4	0		538.384	2617	22109
2004.66	1	0	2		538.523	2681	22072
2004.68	0	0	2		538.661	2717	21919
2004.7	1	1	3		538.8	2702	21772
2004.72	0	3	0		538.938	2699	21636
2004.74	0	0	1		539.077	2691	21562
2004.76	0	0	1		539.215	2742	21524
2004.78	0	0	0		539.354	2730	21497
2004.8	0	1	1		539.492	2694	21509
2004.82	0	0	1		539.631	2659	21462
2004.84	0	0	0		539.77	2618	21331
2004.86	1	0	0		539.908	2666	21312
2004.88	0	0	0		540.047	2645	21187
2004.9	1	0	0		540.186	2609	21033
2004.92	0	4	4		540.324	2569	21015
2004.94	0	0	0		540.463	2559	21158
2004.96	0	3	1		540.602	2530	21201
2004.98	0	0	1		540.741	2517	21173
2005	2	0	0		540.88	2549	21197
2005.01	0	0	0		541.018	2579	21135
2005.03	0	1	0		541.157	2600	21129
2005.05	0	0	2		541.296	2598	21107
2005.07	0	1	4		541.435	2602	20991
2005.09	0	1	1		541.574	2641	21053
2005.11	0	0	2		541.713	2725	21029
2005.13	0	0	1		541.851	2749	20991
2005.15	0	2	6		541.99	2747	20905
2005.17	2	0	0		542.129	2798	20952
2005.19	1	0	1		542.268	2796	20991
2005.21	0	1	0		542.407	2839	20915
2005.23	0	1	2		542.546	2793	20983
2005.25	0	4	0		542.685	2792	21019
2005.27	1	1	1		542.824	2803	21071
2005.29	0	1	0		542.963	2831	20929
2005.31	0	0	0		543.102	2891	20754
2005.33	1	0	2		543.242	2959	20643
2005.35	0	1	3		543.381	3046	20586
2005.37	0	0	2		543.52	3154	20530
2005.39	0	1	1		543.659	3280	20637
2005.41	0	0	0		543.798	3381	20642
2005.42	1	2	1		543.937	3397	20799
2005.44	1	0	2		544.077	3466	20855
2005.46	0	0	1		544.216	3593	20842
2005.48	0	2	0		544.355	3851	20898
2005.5	1	0	1		544.494	4047	21030
2005.52	0	0	2		544.634	4217	21218
2005.54	1	0	3		544.773	4371	21195
2005.56	2	1	0		544.912	4453	21336
2005.58	0	1	0		545.051	4562	21651
2005.6	1	0	1		545.191	4682	22000
2005.62	0	2	0		545.33	4907	22257
2005.64	1	1	2		545.47	5183	22584
2005.66	0	1	2		545.609	5370	22976
2005.68	0	0	1		545.748	5463	23437
2005.7	4	2	2		545.888	5447	23886
2005.72	0	0	3		546.027	5372	24270
2005.74	0	5	3		546.167	5317	24560
2005.76	0	2	1		546.306	5143	24996
2005.78	1	0	1		546.446	5013	25665
2005.8	0	2	0		546.585	4898	26495
2005.82	0	0	0		546.725	4819	27564
2005.84	0	1	3		546.864	4674	28398
2005.85	0	0	0		547.004	4501	29701
2005.87	2	2	2		547.143	4320	30999
2005.89	0	0	1		547.283	4208	32681
2005.91	0	2	1		547.423	4112	34604
2005.93	0	2	0		547.562	4087	36897
2005.95	2	0	0		547.702	4004	38796
2005.97	1	1	0		547.842	3957	40741
2005.99	0	1	0		547.981	3814	42798
2006.01	2	0	1		548.121	3707	44932
2006.03	1	0	1		548.261	3647	47208
2006.05	0	0	0		548.401	3680	49009
2006.07	0	4	3		548.54	3745	50231
2006.09	2	2	1		548.68	3775	51156
2006.11	0	1	1		548.82	3799	51824
2006.13	0	3	2		548.96	3799	51945
2006.15	1	0	4		549.1	3706	51999
2006.17	0	1	2		549.239	3609	52110
2006.19	0	0	0		549.379	3591	51608
2006.21	2	0	1		549.519	3647	50609
2006.23	0	2	0		549.659	3692	49716
2006.25	1	0	1		549.799	3680	48920
2006.27	2	4	1		549.939	3757	48057
2006.28	0	1	4		550.079	3782	47260
2006.3	2	1	0		550.219	3859	46190
2006.32	0	1	1		550.359	4111	45166
2006.34	0	0	3		550.499	4341	44056
2006.36	0	1	1		550.639	4507	43048
2006.38	0	0	0		550.779	4490	41968
2006.4	1	2	1		550.919	4457	40819
2006.42	0	1	6		551.059	4507	40001
2006.44	0	0	2		551.199	4561	39467
2006.46	0	1	0		551.34	4586	38635
2006.48	0	1	3		551.48	4656	37868
2006.5	2	0	1		551.62	4734	37255
2006.52	1	0	1		551.76	4795	36824
2006.54	1	0	0		551.9	4690	36344
2006.56	0	1	0		552.04	4504	35696
2006.58	0	1	1		552.181	4391	35057
2006.6	3	3	1		552.321	4263	34568
2006.62	1	0	1		552.461	4111	34044
2006.64	1	1	0		552.601	4051	33385
2006.66	1	0	1		552.742	3986	32861
2006.68	0	0	2		552.882	3863	32421
2006.69	1	0	1		553.022	3720	31922
2006.71	0	1	0		553.163	3636	31719
2006.73	0	3	0		553.303	3545	31373
2006.75	0	1	0		553.443	3466	30793
2006.77	0	2	1		553.584	3429	30243
2006.79	0	1	0		553.724	3385	29709
2006.81	0	0	1		553.865	3303	29292
2006.83	0	0	0		554.005	3266	29033
2006.85	0	1	0		554.146	3224	28674
2006.87	1	3	1		554.286	3152	28345
2006.89	1	1	0		554.427	3068	28088
2006.91	1	2	1		554.567	3074	27920
2006.93	0	1	0		554.708	3175	27695
2006.95	0	1	1		554.848	3163	27330
2006.97	2	2	1		554.989	3143	26903
2006.99	1	2	0		555.13	3079	26535
2007.01	0	0	1		555.27	3024	26245
2007.03	1	0	0		555.411	2989	26032
2007.05	0	0	1		555.552	2934	25624
2007.07	0	0	0		555.692	2967	25159
2007.09	0	0	1		555.833	2943	24988
2007.11	0	0	0		555.974	2853	24875
2007.12	0	3	1		556.115	2805	24830
2007.14	1	1	1		556.255	2837	24781
2007.16	2	0	0		556.396	2731	24525
2007.18	1	0	1		556.537	2728	24244
2007.2	1	2	0		556.678	2783	24025
2007.22	0	0	0		556.818	2808	23890
2007.24	0	1	0		556.959	2779	24024
2007.26	0	0	1		557.1	2724	24063
2007.28	0	0	1		557.241	2730	23870
2007.3	0	1	1		557.382	2729	23631
2007.32	0	0	1		557.523	2688	23469
2007.34	2	0	1		557.664	2617	23436
2007.36	0	1	6		557.805	2580	23392
2007.38	1	1	0		557.946	2599	23522
2007.4	1	1	0		558.087	2598	23616
2007.42	1	0	0		558.228	2583	23683
2007.44	1	0	0		558.369	2615	23796
2007.46	0	1	0		558.51	2637	23688
2007.48	0	2	0		558.651	2627	23619
2007.5	0	0	0		558.792	2700	23479
2007.52	0	0	0		558.933	2653	23262
2007.54	1	0	0		559.074	2587	23165
2007.56	1	1	0		559.215	2539	23283
2007.57	0	0	0		559.356	2547	23213
2007.59	2	0	2		559.497	2505	23227
2007.61	0	0	1		559.639	2501	23177
2007.63	1	1	1		559.78	2565	23148
2007.65	0	4	1		559.921	2664	23107
2007.67	0	1	0		560.062	2749	22994
2007.69	2	0	1		560.204	2823	23200
2007.71	1	1	1		560.345	2847	23248
2007.73	5	2	2		560.486	2949	23177
2007.75	5	3	1		560.627	3014	23081
2007.77	0	1	0		560.769	3083	23081
2007.79	0	1	0		560.91	3083	23018
2007.81	0	0	0		561.052	3101	23063
2007.83	0	0	2		561.193	3092	23122
2007.85	0	0	1		561.334	3055	23114
2007.87	1	0	0		561.476	3002	23228
2007.89	0	1	1		561.617	2984	23226
2007.91	0	0	0		561.759	3026	23166
2007.93	1	0	0		561.9	3007	22922
2007.95	0	2	0		562.042	2997	22725
2007.97	1	1	0		562.183	3006	22749
2007.99	0	1	0		562.324	2965	22529
2008	1	1	1		562.466	2897	22460
2008.02	0	1	1		562.608	2919	22435
2008.04	3	0	0		562.749	2934	22403
2008.06	0	0	1		562.891	2877	22377
2008.08	0	1	3		563.032	2879	22438
2008.1	0	2	2		563.174	2882	22532
2008.12	0	1	2		563.316	2923	22560
2008.14	0	5	2		563.457	2929	22488
2008.16	1	0	0		563.599	2920	22589
2008.18	0	1	1		563.741	2862	22530
2008.2	1	0	2		563.882	2858	22600
2008.22	1	1	1		564.024	2867	22569
2008.24	1	1	0		564.166	2867	22328
2008.26	1	0	0		564.308	2767	22268
2008.28	1	0	0		564.449	2706	22375
2008.3	0	2	0		564.591	2759	22679
2008.32	0	0	0		564.733	2816	22785
2008.34	1	0	2		564.875	2836	22685
2008.36	1	5	0		565.017	2740	22788
2008.38	0	0	2		565.159	2755	23130
2008.4	1	0	0		565.301	2818	23210
2008.42	0	1	4		565.442	2858	23358
2008.43	0	0	0		565.585	2919	23547
2008.45	0	0	2		565.726	2945	23475
2008.47	0	0	1		565.868	2900	23277
2008.49	0	0	1		566.01	2923	23215
2008.51	0	0	0		566.152	2970	23198
2008.53	0	2	2		566.294	3113	23133
2008.55	0	1	1		566.436	3298	23173
2008.57	0	0	0		566.578	3362	22984
2008.59	1	0	2		566.721	3463	22831
2008.61	1	3	0		566.863	3572	22726
2008.63	1	1	1		567.005	3608	22488
2008.65	0	1	1		567.147	3558	22500
2008.67	0	0	0		567.289	3578	22737
2008.69	0	0	1		567.431	3591	22964
2008.71	3	1	2		567.573	3590	23036
2008.73	0	1	1		567.716	3558	22995
2008.75	1	1	1		567.858	3546	22852
2008.77	0	3	3		568	3582	22806
2008.79	1	1	4		568.142	3516	22852
2008.81	1	0	3		568.285	3431	22812
2008.83	1	0	0		568.427	3400	22893
2008.85	1	3	2		568.569	3410	23028
2008.86	4	2	1		568.712	3345	23078
2008.88	2	2	0		568.854	3353	23062
2008.9	2	0	1		568.996	3379	23085
2008.92	1	0	0		569.139	3404	23147
2008.94	0	2	0		569.281	3314	23271
2008.96	3	4	1		569.423	3330	23475
2008.98	1	0	2		569.566	3353	23571
2009	0	1	0		569.708	3367	23442
2009.02	0	1	0		569.851	3318	23402
2009.04	0	1	1		569.993	3257	23290
2009.06	0	2	2		570.136	3286	23265
2009.08	1	0	1		570.278	3298	23180
2009.1	0	0	1		570.421	3301	23140
2009.12	0	0	0		570.563	3296	23143
2009.14	3	1	1		570.706	3263	23203
2009.16	0	5	3		570.849	3163	23250
2009.18	0	1	0		570.991	3123	23242
2009.2	1	0	0		571.134	3008	23201
2009.22	0	2	1		571.277	2973	23030
2009.24	0	1	1		571.419	2993	22767
2009.26	0	2	2		571.562	2966	22531
2009.28	0	0	0		571.705	2885	22567
2009.3	0	0	2		571.847	2906	22613
2009.31	0	1	0		571.99	2870	22475
2009.33	1	0	1		572.133	2834	22496
2009.35	0	0	0		572.275	2802	22282
2009.37	0	3	1		572.418	2824	22162
2009.39	0	0	1		572.561	2984	22199
2009.41	0	0	1		572.704	3074	22197
2009.43	0	0	2		572.847	3117	22035
2009.45	1	1	1		572.99	3112	21861
2009.47	1	0	1		573.133	3039	21748
2009.49	0	0	1		573.275	2964	21858
2009.51	0	0	1		573.418	2960	21884
2009.53	0	0	1		573.561	2953	21886
2009.55	0	0	0		573.704	2974	21810
2009.57	0	1	0		573.847	2901	21789
2009.59	0	0	0		573.99	2854	21764
2009.61	0	0	1		574.133	2812	21920
2009.63	2	0	0		574.276	2800	22041
2009.65	1	0	0		574.419	2861	22118
2009.67	0	1	0		574.562	2876	22103
2009.69	1	0	1		574.705	2865	21916
2009.71	2	1	0		574.848	2911	21699
2009.73	0	0	2		574.992	2877	21535
2009.74	1	2	0		575.135	2876	21402
2009.76	0	0	2		575.278	2829	21340
2009.78	1	0	0		575.421	2831	21388
2009.8	2	2	2		575.564	2843	21405
2009.82	0	0	3		575.707	2819	21395
2009.84	3	0	0		575.851	2723	21402
2009.86	3	0	1		575.994	2684	21299
2009.88	0	1	2		576.137	2623	21308
2009.9	0	0	1		576.28	2596	21320
2009.92	1	0	1		576.424	2529	21317
2009.94	0	2	2		576.567	2489	21329
2009.96	0	0	2		576.71	2511	21424
2009.98	2	0	1		576.854	2587	21438
2010	1	0	0		576.997	2600	21433
2010.02	0	0	0		577.14	2598	21505
2010.04	0	1	0		577.284	2553	21487
2010.06	0	1	2		577.427	2598	21461
2010.08	1	3	5		577.571	2618	21639
2010.1	0	1	2		577.714	2589	21508
2010.12	0	1	2		577.858	2588	21485
2010.14	1	0	0		578.001	2654	21570
2010.16	1	0	2		578.145	2646	21478
2010.18	0	3	1		578.288	2582	21376
2010.19	1	0	0		578.432	2499	21300
2010.21	1	1	1		578.575	2494	21198
2010.23	1	3	0		578.719	2548	21306
2010.25	0	1	0		578.862	2587	21382
2010.27	1	0	0		579.006	2627	21338
2010.29	1	0	0		579.15	2628	21249
2010.31	0	2	1		579.293	2633	21248
2010.33	1	3	2		579.437	2568	21384
2010.35	0	1	2		579.581	2524	21509
2010.37	0	1	2		579.724	2497	21743
2010.39	0	2	1		579.868	2474	21823
2010.41	0	1	2		580.012	2460	21744
2010.43	4	0	3		580.156	2411	21709
2010.45	0	1	2		580.299	2365	21610
2010.47	1	1	1		580.443	2377	21466
2010.49	1	0	0		580.587	2430	21285
2010.51	1	1	0		580.731	2514	21250
2010.53	0	4	0		580.875	2538	21232
2010.55	1	0	0		581.019	2511	21196
2010.57	4	1	0		581.162	2518	21198
2010.59	0	1	0		581.306	2638	21177
2010.61	0	0	0		581.45	2675	21037
2010.63	1	0	2		581.594	2649	20910
2010.64	0	0	1		581.738	2637	20931
2010.66	1	1	3		581.882	2708	20967
2010.68	1	0	1		582.026	2719	20961
2010.7	2	1	2		582.17	2741	21029
2010.72	0	3	1		582.314	2798	20997
2010.74	0	0	1		582.458	2907	21005
2010.76	3	1	1		582.602	3051	20887
2010.78	1	0	0		582.746	3181	20762
2010.8	0	2	2		582.89	3248	20641
2010.82	0	0	1		583.034	3308	20621
2010.84	1	0	1		583.179	3343	20494
2010.86	0	0	1		583.323	3335	20620
2010.88	1	2	0		583.467	3283	20636
2010.9	0	0	1		583.611	3248	20582
2010.92	1	0	5		583.755	3257	20683
2010.94	0	1	1		583.9	3283	20807
2010.96	1	0	1		584.044	3264	20997
2010.98	0	3	0		584.188	3169	21041
2011	0	0	1		584.332	3140	21147
2011.02	0	0	2		584.477	3157	21017
2011.04	0	2	1		584.621	3171	21157
2011.06	1	1	1		584.765	3196	21149
2011.08	2	0	2		584.91	3176	21129
2011.09	3	0	2		585.054	3165	21150
2011.11	4	0	0		585.198	3105	21053
2011.13	1	2	0		585.343	3060	21096
2011.15	0	2	2		585.487	3074	21055
2011.17	0	1	3		585.632	3046	21298
2011.19	3	2	1		585.776	2994	21426
2011.21	1	0	0		585.921	3004	21362
2011.23	0	0	2		586.065	3004	21436
2011.25	0	0	0		586.21	2972	21468
2011.27	1	2	0		586.354	2956	21418
2011.29	0	0	4		586.499	2928	21447
2011.31	0	1	1		586.643	2932	21625
2011.33	0	2	0		586.788	2907	21846
2011.35	1	1	0		586.932	2879	21796
2011.37	0	0	0		587.077	2831	22027
2011.39	0	1	0		587.222	2754	22374
2011.41	1	0	3		587.366	2687	22497
2011.43	1	1	1		587.511	2640	22625
2011.45	0	1	2		587.656	2590	22815
2011.47	2	3	0		587.8	2581	23013
2011.49	1	2	2		587.945	2615	23285
2011.51	0	0	0		588.09	2582	23627
2011.53	0	0	1		588.235	2514	23813
2011.54	0	0	1		588.379	2569	23886
2011.56	0	0	1		588.524	2615	24008
2011.58	1	0	1		588.669	2627	24281
2011.6	0	2	3		588.814	2673	24401
2011.62	3	0	0		588.959	2691	24302
2011.64	0	0	1		589.104	2668	24345
2011.66	0	0	0		589.248	2726	24537
2011.68	0	0	0		589.393	2725	24676
2011.7	1	0	1		589.538	2700	24823
2011.72	1	1	0		589.683	2728	24935
2011.74	0	0	1		589.828	2699	24918
2011.76	0	2	2		589.973	2618	24699
2011.78	0	2	2		590.118	2495	24410
2011.8	0	1	0		590.263	2365	24117
2011.82	0	1	0		590.408	2344	23746
2011.84	0	0	1		590.553	2352	23541
2011.86	0	2	3		590.698	2429	23449
2011.88	2	0	1		590.843	2531	23211
2011.9	0	0	0		590.988	2588	23072
2011.92	2	1	0		591.134	2583	23082
2011.94	1	1	3		591.279	2529	23063
2011.96	0	1	0		591.424	2474	22854
2011.98	0	0	0		591.569	2460	22534
2011.99	0	1	1		591.714	2385	22401
2012.01	1	0	0		591.859	2414	22181
2012.03	1	1	0		592.005	2479	22070
2012.05	0	0	0		592.15	2530	21855
2012.07	0	0	0		592.295	2463	21711
2012.09	0	1	1		592.44	2451	21675
2012.11	0	0	1		592.586	2413	21594
2012.13	2	1	0		592.731	2466	21435
2012.15	2	0	0		592.876	2511	21304
2012.17	0	1	1		593.022	2517	21253
2012.19	1	0	0		593.167	2504	21181
2012.21	0	1	0		593.312	2531	21167
2012.23	0	0	1		593.458	2534	20986
2012.25	1	1	0		593.603	2573	20773
2012.27	1	3	4		593.749	2586	20683
2012.29	1	0	1		593.894	2599	20525
2012.31	1	3	1		594.04	2689	20310
2012.33	1	0	1		594.185	2714	20245
2012.35	0	1	3		594.331	2641	20261
2012.37	0	2	1		594.476	2563	20323
2012.39	1	2	1		594.622	2527	20290
2012.41	1	1	2		594.767	2484	20294
2012.43	0	1	0		594.913	2450	20240
2012.44	0	0	0		595.058	2445	20201
2012.46	2	0	0		595.204	2449	20065
2012.48	0	1	2		595.35	2472	19819
2012.5	2	1	0		595.495	2526	19600
2012.52	2	0	1		595.641	2512	19657
2012.54	1	0	2		595.787	2523	19583
2012.56	0	1	1		595.932	2541	19488
2012.58	2	0	2		596.078	2460	19398
2012.6	0	2	1		596.224	2386	19324
2012.62	0	1	2		596.37	2435	19396
2012.64	0	0	1		596.515	2477	19571
2012.66	1	1	0		596.661	2569	19717
2012.68	0	1	0		596.807	2616	19745
2012.7	0	0	1		596.953	2660	19791
2012.72	0	3	1		597.099	2676	19706
2012.74	0	1	2		597.245	2701	19849
2012.76	1	0	2		597.39	2759	19842
2012.78	0	1	0		597.536	2774	19728
2012.8	0	0	0		597.682	2786	19731
2012.82	0	1	0		597.828	2789	19876
2012.84	0	0	2		597.974	2811	19875
2012.86	1	1	2		598.12	2808	19892
2012.88	1	0	0		598.266	2777	19791
2012.89	0	0	0		598.412	2718	19575
2012.91	2	3	0		598.558	2678	19435
2012.93	2	0	1		598.704	2690	19576
2012.95	1	2	1		598.85	2631	19746
2012.97	0	0	1		598.996	2620	20010
2012.99	0	0	1		599.142	2616	20151
2013.01	0	0	0		599.289	2630	20267
2013.03	1	0	1		599.435	2619	20435
2013.05	1	0	1		599.581	2618	20522
2013.07	0	1	0		599.727	2590	20628
2013.09	1	1	3		599.873	2551	20755
2013.11	1	0	0		600.019	2499	20733
2013.13	1	4	0		600.166	2483	20524
2013.15	0	2	2		600.312	2486	20581
2013.17	0	0	0		600.458	2515	20887
2013.19	2	1	2		600.604	2549	21097
2013.21	0	1	2		600.751	2581	21100
2013.23	2	1	0		600.897	2705	21032
2013.25	1	0	0		601.043	2750	20928
2013.27	0	1	1		601.19	2755	20902
2013.29	2	0	0		601.336	2718	20988
2013.31	2	1	0		601.482	2622	21125
2013.33	1	0	1		601.629	2615	21188
2013.35	1	1	0		601.775	2570	21260
2013.36	1	0	1		601.922	2561	21200
2013.38	3	1	0		602.068	2576	21152
2013.4	0	0	1		602.215	2538	21199
2013.42	0	0	0		602.361	2521	21296
2013.44	1	0	2		602.508	2424	21386
2013.46	0	0	1		602.654	2425	21590
2013.48	1	0	0		602.801	2408	21551
2013.5	0	3	1		602.947	2452	21345
2013.52	1	6	1		603.094	2515	21113
2013.54	0	0	0		603.24	2537	21131
2013.56	2	1	0		603.387	2590	21130
2013.58	3	1	0		603.534	2608	21268
2013.6	3	0	0		603.68	2581	21330
2013.62	0	0	2		603.827	2608	21236
2013.64	0	1	0		603.974	2622	21159
2013.66	0	1	1		604.12	2588	21160
2013.68	0	0	0		604.267	2565	21246
2013.7	1	0	2		604.414	2578	21570
2013.72	1	0	0		604.561	2676	21715
2013.74	0	1	0		604.707	2777	21724
2013.76	0	1	0		604.854	2840	21834
2013.78	0	0	0		605.001	2783	21724
2013.8	0	1	1		605.148	2720	21608
2013.82	0	0	0		605.295	2684	21777
2013.83	0	1	0		605.442	2653	21920
2013.85	2	1	1		605.589	2665	21826
2013.87	0	0	3		605.736	2700	21768
2013.89	0	1	1		605.882	2719	21887
2013.91	1	0	1		606.029	2745	21910
2013.93	1	0	2		606.176	2740	21843
2013.95	0	1	2		606.323	2693	21722
2013.97	2	0	0		606.47	2726	21534
2013.99	0	1	0		606.617	2698	21699
2014.01	1	0	1		606.764	2674	22156
2014.03	0	0	1		606.911	2656	22307
2014.05	0	1	1		607.058	2605	22188
2014.07	1	1	1		607.206	2562	22064
2014.09	0	2	0		607.353	2511	22082
2014.11	0	0	1		607.5	2592	22212
2014.13	1	0	3		607.647	2698	22210
2014.15	1	0	0		607.794	2755	22138
2014.17	0	0	0		607.941	2789	21977
2014.19	0	0	1		608.088	2734	22089
2014.21	0	1	2		608.236	2634	22231
2014.23	0	0	1		608.383	2547	22276
2014.25	0	1	0		608.53	2430	22207
2014.27	1	1	0		608.677	2448	22028
2014.28	0	1	0		608.825	2432	21920
2014.3	2	2	0		608.972	2424	21670
2014.32	1	0	0		609.119	2386	21480
2014.34	0	2	1		609.267	2371	21303
2014.36	1	0	1		609.414	2391	21128
2014.38	4	0	1		609.561	2405	21002
2014.4	0	2	1		609.709	2500	20826
2014.42	1	0	4		609.856	2561	20677
2014.44	1	0	0		610.004	2574	20578
2014.46	0	1	1		610.151	2571	20613
2014.48	2	0	1		610.298	2584	20606
2014.5	1	1	0		610.446	2580	20451
2014.52	1	1	2		610.593	2571	20479
2014.54	0	0	2		610.741	2649	20533
2014.56	0	1	0		610.888	2691	20546
2014.58	0	1	0		611.036	2695	20732
2014.6	0	0	0		611.184	2678	20931
2014.62	1	1	1		611.331	2749	20933
2014.64	0	0	0		611.479	2890	20748
2014.66	0	1	0		611.626	3071	20740
2014.68	0	0	0		611.774	3270	20742
2014.7	2	1	0		611.922	3385	20783
2014.72	0	0	0		612.069	3385	20877
2014.74	0	0	0		612.217	3303	21011
2014.75	0	2	2		612.365	3244	21104
2014.77	0	0	2		612.513	3222	20952
2014.79	1	1	1		612.66	3258	20980
2014.81	0	1	1		612.808	3283	20862
2014.83	1	0	0		612.956	3220	20630
2014.85	0	1	1		613.104	3148	20768
2014.87	0	0	1		613.251	3104	21002
2014.89	2	1	1		613.399	3108	20995
2014.91	1	1	1		613.547	3063	20937
2014.93	0	1	8		613.695	2989	20894
2014.95	3	0	2		613.843	2887	20774
2014.97	0	0	1		613.991	2765	20869
2014.99	0	0	2		614.139	2705	21002
2015.01	0	0	4		614.287	2659	20854
2015.03	2	0	0		614.435	2586	20602
2015.05	0	0	1		614.582	2546	20412
2015.07	1	0	1		614.731	2566	20202
2015.09	0	0	0		614.879	2557	20212
2015.11	1	1	0		615.027	2552	20152
2015.13	1	0	1		615.175	2539	19955
2015.15	1	2	0		615.323	2474	19845
2015.17	0	1	0		615.471	2473	19975
2015.19	0	1	0		615.619	2423	19946
2015.21	0	2	3		615.767	2408	19868
2015.22	1	0	1		615.915	2374	19990
2015.24	0	1	2		616.063	2382	20073
2015.26	0	0	0		616.212	2380	19981
2015.28	1	0	0		616.36	2362	19927
2015.3	0	0	0		616.508	2372	19781
2015.32	0	1	0		616.656	2358	19791
2015.34	1	0	4		616.804	2336	19637
2015.36	1	0	2		616.953	2350	19629
2015.38	0	1	1		617.101	2345	19494
2015.4	0	0	0		617.249	2296	19400
2015.42	0	0	0		617.398	2310	19450
2015.44	0	1	2		617.546	2361	19487
2015.46	1	2	4		617.694	2344	19377
2015.48	0	1	3		617.843	2286	19423
2015.5	1	0	2		617.991	2334	19516
2015.52	1	0	0		618.139	2349	19523
2015.54	1	0	2		618.288	2348	19491
2015.56	4	0	3		618.436	2411	19562
2015.58	0	0	0		618.585	2457	19732
2015.6	1	0	1		618.733	2523	19741
2015.62	0	3	2		618.882	2531	19563
2015.64	1	1	1		619.03	2519	19460
2015.66	2	0	1		619.179	2511	19417
2015.68	1	1	0		619.327	2486	19345
2015.69	1	0	0		619.476	2526	19245
2015.71	0	1	0		619.625	2561	19261
2015.73	0	0	1		619.773	2604	19346
2015.75	0	2	1		619.922	2554	19441
2015.77	0	0	1		620.07	2488	19458
2015.79	0	0	2		620.219	2470	19615
2015.81	0	0	0		620.368	2513	19689
2015.83	1	0	1		620.516	2547	19615
2015.85	0	1	0		620.665	2614	19602
2015.87	0	0	0		620.814	2625	19550
2015.89	0	0	1		620.962	2622	19613
2015.91	0	0	1		621.111	2621	19686
2015.93	1	1	1		621.26	2585	19873
2015.95	0	0	1		621.409	2502	20060
2015.97	0	0	1		621.558	2568	20040
2015.99	0	3	3		621.707	2572	20066
2016.01	2	0	0		621.855	2534	20166
2016.03	0	1	1		622.004	2512	20243
2016.05	0	0	0		622.153	2507	20271
2016.07	0	0	1		622.302	2535	20483
2016.09	1	0	2		622.451	2530	20691
2016.11	1	0	0		622.6	2523	20943
2016.13	0	0	0		622.749	2463	21045
2016.15	0	3	2		622.898	2416	21115
2016.17	0	0	0		623.047	2396	21104
2016.18	0	0	0		623.196	2410	21257
2016.2	0	0	0		623.345	2425	21340
2016.22	0	0	0		623.494	2469	21427
2016.24	0	1	1		623.643	2491	21621
2016.26	0	1	1		623.792	2424	21728
2016.28	2	1	0		623.941	2396	21956
2016.3	0	1	2		624.09	2442	21967
2016.32	1	2	0		624.24	2461	21918
2016.34	1	0	1		624.389	2482	22007
2016.36	2	1	0		624.538	2478	22167
2016.38	2	0	1		624.687	2504	22180
2016.4	0	0	1		624.836	2477	21802
2016.42	0	0	0		624.986	2437	21571
2016.44	0	0	1		625.135	2436	21414
2016.46	0	0	1		625.284	2482	21255
2016.48	0	0	1		625.433	2487	21090
2016.5	0	4	3		625.583	2446	20932
2016.52	0	1	1		625.732	2414	20936
2016.54	0	0	5		625.881	2422	20937
2016.56	1	0	1		626.031	2381	20861
2016.58	0	1	1		626.18	2384	20945
2016.6	0	0	0		626.329	2393	20770
2016.62	0	1	0		626.479	2399	20665
2016.64	1	3	0		626.628	2403	20603
2016.65	1	0	1		626.778	2362	20643
2016.67	0	0	5		626.927	2429	20669
2016.69	0	2	0		627.077	2471	20621
2016.71	2	0	1		627.226	2526	20487
2016.73	1	0	1		627.376	2494	20372
2016.75	0	2	2		627.525	2523	20352
2016.77	1	1	0		627.675	2525	20428
2016.79	1	0	0		627.824	2464	20407
2016.81	1	2	2		627.974	2382	20426
2016.83	0	2	0		628.124	2432	20193
2016.85	1	0	0		628.273	2421	20089
2016.87	1	0	5		628.423	2410	20030
2016.89	0	0	0		628.572	2370	20011
2016.91	0	0	1		628.722	2347	19974
2016.93	1	2	1		628.872	2308	19854
2016.95	0	0	2		629.021	2250	20005
2016.97	1	0	1		629.171	2269	19907
2016.99	0	1	1		629.321	2289	19890
2017.01	1	1	1		629.471	2262	19986
2017.03	1	1	0		629.62	2175	19911
2017.05	0	0	0		629.77	2101	19930
2017.07	0	0	1		629.92	2044	19986
2017.09	0	1	0		630.07	2107	19972
2017.11	0	0	1		630.22	2125	20005
2017.13	0	2	0		630.37	2068	20283
2017.14	0	0	1		630.52	2000	20323
2017.16	0	0	0		630.669	1987	20213
2017.18	2	1	2		630.819	1998	20118
2017.2	0	0	2		630.969	2005	19967
2017.22	0	1	0		631.119	1975	19802
2017.24	0	0	1		631.269	1950	19650
2017.26	0	0	1		631.419	2022	19646
2017.28	0	0	3		631.569	2090	19543
2017.3	0	0	2		631.719	2200	19388
2017.32	1	2	0		631.87	2211	19345
2017.34	2	0	0		632.02	2211	19222
2017.36	0	0	0		632.17	2203	19079
2017.38	1	0	1		632.32	2178	18869
2017.4	0	0	0		632.47	2173	18790
2017.42	0	0	1		632.62	2198	18652
2017.44	0	0	1		632.77	2168	18566
2017.46	0	0	3		632.92	2150	18427
2017.48	0	0	2		633.071	2163	18411
2017.5	0	0	0		633.221	2203	18393
2017.52	1	0	0		633.371	2262	18532
2017.54	0	0	2		633.521	2266	18615
2017.56	2	0	1		633.672	2353	18628
2017.58	0	0	0		633.822	2459	18514
2017.6	0	0	1		633.972	2498	18494
2017.62	0	0	1		634.122	2506	18649
2017.63	0	1	1		634.273	2471	18629
2017.65	0	1	1		634.423	2481	18735
2017.67	2	2	2		634.573	2555	18904
2017.69	0	0	1		634.724	2594	18889
2017.71	1	1	1		634.874	2618	18745
2017.73	1	0	2		635.025	2669	18788
2017.75	0	0	2		635.175	2713	18825
2017.77	1	1	1		635.326	2684	18652
2017.79	1	0	2		635.476	2682	18531
2017.81	0	0	1		635.627	2662	18588
2017.83	0	0	1		635.777	2650	18606
2017.85	1	0	1		635.928	2694	18561
2017.87	0	2	0		636.078	2603	18506
2017.89	0	1	0		636.229	2455	18432
2017.91	0	0	1		636.379	2405	18288
2017.93	0	1	2		636.53	2387	18230
2017.95	1	0	0		636.681	2379	18343
2017.97	1	0	2		636.831	2360	18514
2017.99	1	1	0		636.982	2341	18577
2018.01	0	1	3		637.133	2342	18729
2018.03	0	1	1		637.283	2272	18978
2018.05	0	1	0		637.434	2262	19149
2018.07	2	0	0		637.585	2283	19214
2018.09	0	1	0		637.736	2352	19243
2018.1	0	0	3		637.886	2430	19195
2018.12	0	1	1		638.037	2449	19279
2018.14	0	1	0		638.188	2370	19367
2018.16	0	1	1		638.339	2374	19357
2018.18	2	0	2		638.49	2372	19158
2018.2	0	0	0		638.64	2368	19328
2018.22	2	1	0		638.791	2335	19502
2018.24	3	0	0		638.942	2297	19498
2018.26	0	0	0		639.093	2302	19582
2018.28	5	1	0		639.244	2302	19763
2018.3	5	1	0		639.395	2279	19816
2018.32	0	0	1		639.546	2244	19933
2018.34	4	1	1		639.697	2209	19983
2018.36	2	1	0		639.848	2258	20082
2018.38	0	2	0		639.999	2275	20104
2018.4	0	1	0		640.15	2219	20196
2018.42	0	1	1		640.301	2231	20442
2018.44	0	2	1		640.452	2250	20556
2018.46	0	0	0		640.603	2249	20631
2018.48	1	0	3		640.754	2305	20796
2018.5	0	0	0		640.905	2358	20843
2018.52	2	1	2		641.057	2427	20770
2018.54	0	1	0		641.208	2469	20850
2018.56	0	2	1		641.359	2479	20843
2018.58	0	2	3		641.51	2484	20948
2018.59	3	0	4		641.661	2515	20842
2018.61	1	1	0		641.813	2510	20707
2018.63	0	0	0		641.964	2506	20710
2018.65	1	0	0		642.115	2470	20598
2018.67	0	2	1		642.266	2519	20481
2018.69	2	0	2		642.418	2505	20503
2018.71	0	1	1		642.569	2447	20392
2018.73	2	1	0		642.72	2412	20409
2018.75	0	1	2		642.872	2386	20538
2018.77	1	1	0		643.023	2323	20456
2018.79	0	0	1		643.174	2324	20219
2018.81	0	0	1		643.326	2364	19981
2018.83	1	0	1		643.477	2332	19893
2018.85	4	0	1		643.629	2290	19863
2018.87	0	0	0		643.78	2254	20096
2018.89	0	1	0		643.932	2271	20252
2018.91	1	0	1		644.083	2271	20097
2018.93	1	0	0		644.235	2303	19998
2018.95	0	0	0		644.386	2286	19963
2018.97	2	0	0		644.538	2222	19966
2018.99	0	1	1		644.689	2235	20060
2019.01	1	0	2		644.841	2222	20209
2019.03	7	0	1		644.993	2252	20171
2019.05	0	0	0		645.144	2255	20057
2019.07	0	0	0		645.296	2252	20125
2019.09	0	1	4		645.448	2257	20291
2019.1	3	0	3		645.599	2227	20303
2019.12	0	0	1		645.751	2177	20256
2019.14	0	0	2		645.903	2147	20280
2019.16	2	2	1		646.054	2202	20434
2019.18	0	0	0		646.206	2224	20477
2019.2	0	3	3		646.358	2220	20507
2019.22	0	1	3		646.51	2250	20540
2019.24	0	0	0		646.662	2243	20532
2019.26	0	0	1		646.813	2275	20487
2019.28	0	0	3		646.965	2335	20418
2019.3	1	1	4		647.117	2463	20240
2019.32	0	0	2		647.269	2484	20175
2019.34	0	0	1		647.421	2475	20141
2019.36	1	0	1		647.573	2463	20102
2019.38	1	1	0		647.725	2510	20212
2019.4	0	0	0		647.877	2505	20110
2019.42	0	1	1		648.029	2463	20244
2019.44	1	0	0		648.181	2450	20200
2019.46	0	0	5		648.333	2397	20124
2019.48	1	0	0		648.485	2386	19893
2019.5	0	1	1		648.637	2337	19983
2019.52	0	1	2		648.789	2288	19942
2019.54	0	1	0		648.941	2249	19793
2019.56	0	2	1		649.093	2262	19753
2019.58	0	0	2		649.245	2350	19629
2019.59	3	0	0		649.397	2448	19631
2019.61	0	0	2		649.549	2532	19651
2019.63	0	0	2		649.702	2616	19500
2019.65	0	0	2		649.854	2570	19175
2019.67	0	1	0		650.006	2489	18920
2019.69	0	0	1		650.158	2457	18789
2019.71	0	0	1		650.31	2407	18587
2019.73	1	1	2		650.463	2356	18692
2019.75	0	3	0		650.615	2355	18854
2019.77	0	3	0		650.767	2412	18897
2019.79	0	3	2		650.919	2433	18911
2019.81	0	0	0		651.072	2462	18943
2019.83	0	2	0		651.224	2467	18935
2019.85	1	0	0		651.376	2439	18819
2019.87	0	0	4		651.529	2383	18753
2019.89	0	0	0		651.681	2333	18902
2019.91	1	0	0		651.834	2332	18973
2019.93	0	0	0		651.986	2337	19037
2019.95	1	1	1		652.139	2317	18995
2019.97	0	5	1		652.291	2291	18901
2019.99	0	0	2		652.443	2273	18854
2020.01	2	2	0		652.596	2238	18959
2020.03	0	1	0		652.749	2326	18942
2020.05	0	0	1		652.901	2371	18996
2020.07	0	0	0		653.054	2412	18975
2020.08	1	1	0		653.206	2418	19047
2020.1	2	0	0		653.359	2512	19077
2020.12	0	3	1		653.511	2631	19050
2020.14	0	0	0		653.664	2730	18975
2020.16	0	1	1		653.817	2776	18904
2020.18	1	0	2		653.969	2819	18893
2020.2	0	0	1		654.122	2879	19020
2020.22	2	0	1		654.275	2929	19104
2020.24	1	0	1		654.428	2888	18937
2020.26	3	1	0		654.58	2864	19051
2020.28	0	0	1		654.733	2854	19241
2020.3	1	0	1		654.886	2828	19440
2020.32	0	2	1		655.039	2818	19523
2020.34	0	1	0		655.191	2793	19483
2020.36	0	0	3		655.344	2751	19450
2020.38	0	2	0		655.497	2722	19664
2020.4	1	1	1		655.65	2746	19832
2020.42	0	3	0		655.803	2734	19827
2020.44	1	0	1		655.956	2764	19765
2020.46	0	0	1		656.109	2786	19721
2020.48	1	1	0		656.262	2763	19742
2020.5	0	2	0		656.414	2702	19834
2020.52	0	1	1		656.567	2680	19770
2020.54	1	4	0		656.721	2650	19829
2020.56	0	4	0		656.874	2658	19934
2020.58	6	2	1		657.027	2670	20059
2020.59	6	1	1		657.179	2682	20271
2020.61	0	1	2		657.333	2687	20296
2020.63	0	1	0		657.486	2691	20392
2020.65	0	0	0		657.639	2644	20505
2020.67	1	1	0		657.792	2650	20719
2020.69	1	2	1		657.945	2580	20452
2020.71	1	1	0		658.098	2535	20218
2020.73	3	0	0		658.251	2494	20275
2020.75	1	2	0		658.404	2455	20268
2020.77	1	0	1		658.558	2431	20287
2020.79	1	0	1		658.711	2460	20092
2020.81	2	4	0		658.864	2445	19931
2020.83	0	2	2		659.018	2455	19945
2020.85	0	0	2		659.171	2479	19884
2020.87	3	0	2		659.324	2501	19817
2020.89	0	0	0		659.477	2427	19634
2020.91	2	2	1		659.631	2382	19653
2020.93	2	1	0		659.784	2314	19624
2020.95	0	2	1		659.937	2248	19587
2020.97	0	1	2		660.091	2267	19658
2020.99	0	0	2		660.244	2236	19762
2021.01	0	0	2		660.398	2223	19673
2021.03	1	0	1		660.551	2187	19540
2021.05	0	0	2		660.705	2161	19570
2021.07	0	0	1		660.858	2158	19719
2021.09	0	1	1		661.011	2158	19788
2021.1	0	0	1		661.165	2168	19870
2021.12	1	0	0		661.318	2170	19773
2021.14	0	0	0		661.472	2242	19545
2021.16	0	0	0		661.626	2262	19334
2021.18	1	0	0		661.779	2260	19250
2021.2	0	2	0		661.933	2304	19358
2021.22	0	0	1		662.086	2340	19394
2021.24	0	1	0		662.24	2317	19597
2021.26	1	0	0		662.394	2255	19718
2021.28	0	2	0		662.547	2253	19388
2021.3	2	1	0		662.701	2216	19119
2021.32	0	1	2		662.855	2219	18958
2021.34	1	3	0		663.008	2268	18926
2021.36	0	2	1		663.162	2362	18987
2021.38	0	3	3		663.316	2395	19032
2021.4	0	3	2		663.47	2510	19064
2021.42	0	3	5		663.624	2581	18988
2021.44	0	1	3		663.777	2609	18968
2021.46	0	0	1		663.931	2630	19056
2021.48	0	0	0		664.085	2707	19085
2021.5	1	0	0		664.239	2741	19114
2021.52	0	0	0		664.393	2711	19165
2021.54	0	1	1		664.547	2652	19052
2021.56	1	0	2		664.701	2565	19065
2021.58	0	1	1		664.855	2568	19286
2021.6	5	0	1		665.009	2619	19245
2021.61	0	0	1		665.162	2639	19121
2021.63	0	0	1		665.316	2656	18867
2021.65	0	2	2		665.47	2711	18639
2021.67	2	2	4		665.625	2701	18613
2021.69	1	0	2		665.779	2706	18612
2021.71	2	0	1		665.933	2751	18793
2021.73	0	0	0		666.087	2686	18823
2021.75	2	2	5		666.241	2687	18822
2021.77	2	1	0		666.395	2703	18934
2021.79	1	1	0		666.549	2714	19047
2021.81	1	0	1		666.703	2694	19092
2021.83	0	1	1		666.857	2637	19038
2021.85	2	1	2		667.011	2586	19028
2021.87	0	1	1		667.166	2578	19125
2021.89	1	0	0		667.32	2598	19186
2021.91	0	0	1		667.474	2578	19185
2021.93	0	0	0		667.628	2522	19172
2021.95	0	0	0		667.783	2517	19274
2021.97	0	0	0		667.937	2546	19499
2021.99	0	2	1		668.091	2504	19480
2022.01	0	0	7		668.246	2483	19270
2022.03	0	1	3		668.4	2408	19121
2022.05	0	1	0		668.554	2398	19100
2022.07	0	0	2		668.709	2429	19083
2022.09	0	0	1		668.863	2444	18932
2022.11	0	1	0		669.018	2471	18691
2022.12	2	0	0		669.172	2531	18659
2022.14	3	0	0		669.327	2531	18649
2022.16	0	0	2		669.481	2587	18690
2022.18	2	0	0		669.635	2687	18772
2022.2	0	0	0		669.79	2695	18732
2022.22	0	1	2		669.944	2616	18534
2022.24	0	0	0		670.099	2664	18468
2022.26	1	0	1		670.254	2681	18441
2022.28	0	1	0		670.408	2675	18292
2022.3	0	0	0		670.563	2685	18351
2022.32	0	2	2		670.717	2864	18658
2022.34	3	0	1		670.872	3243	18831
2022.36	0	0	3		671.027	3848	18928
2022.38	0	0	1		671.181	4387	19074
2022.4	1	0	0		671.336	4928	19049
2022.42	1	1	0		671.491	5552	19015
2022.44	0	1	0		671.645	6175	19077
2022.46	0	0	4		671.8	6814	18979
2022.48	1	0	0		671.955	7357	18859
2022.5	0	0	0		672.11	7609	19046
2022.52	0	0	4		672.264	7683	19152
2022.54	0	2	2		672.419	7640	19328
2022.56	2	1	0		672.574	7503	19576
2022.58	0	0	0		672.729	7341	19752
2022.6	0	0	2		672.884	7102	20063
2022.62	3	0	1		673.039	6824	20363
2022.63	1	0	4		673.194	6483	20771
2022.65	1	0	0		673.349	6149	21312
2022.67	0	0	2		673.504	5873	21659
2022.69	0	1	0		673.659	5554	22058
2022.71	1	0	4		673.813	5318	22251
2022.73	1	0	0		673.968	5041	22431
2022.75	0	0	0		674.124	4777	22581
2022.77	1	0	1		674.279	4556	22766
2022.79	1	0	0		674.434	4353	23114
2022.81	1	0	0		674.589	4155	23425
2022.83	0	3	0		674.744	3976	23764
2022.85	2	4	0		674.899	3829	23977
2022.87	0	2	4		675.054	3692	24046
2022.89	0	1	0		675.209	3531	24096
2022.91	0	0	0		675.364	3473	24050
2022.93	1	4	0		675.519	3362	24028
2022.95	0	0	2		675.675	3291	23990
2022.97	0	0	5		675.83	3207	24136
2022.99	1	0	0		675.985	3153	24206
2023.01	0	1	4		676.14	3102	24074
2023.03	0	2	0		676.295	3065	23820
2023.05	0	0	0		676.451	2990	23582
2023.07	0	0	0		676.606	2883	23405
2023.09	0	4	1		676.761	2770	23114
2023.11	0	1	0		676.917	2679	22918
2023.13	1	2	1		677.072	2656	22885
2023.14	2	1	2		677.227	2639	22601
2023.16	0	0	0		677.383	2619	22310
2023.18	0	1	0		677.538	2558	21984
2023.2	1	0	0		677.694	2508	21667
2023.22	0	0	1		677.849	2480	21227
2023.24	1	1	1		678.005	2490	20911
2023.26	0	3	1		678.16	2480	20694
2023.28	2	0	0		678.316	2473	20466
2023.3	2	1	0		678.471	2492	20264
2023.32	1	0	0		678.627	2462	20045
2023.34	1	1	0		678.782	2453	19828
2023.36	1	0	0		678.938	2516	19766
2023.38	0	1	0		679.093	2500	19913
2023.4	0	3	2		679.249	2427	20003
2023.42	0	1	0		679.404	2385	19952
2023.44	1	0	1		679.56	2392	19727
2023.46	0	0	1		679.716	2436	19591
2023.48	0	0	0		679.871	2444	19621
2023.5	1	1	1		680.027	2469	19743
2023.52	0	0	1		680.183	2484	19874
2023.54	0	0	3		680.339	2510	19803
2023.56	1	0	0		680.494	2482	19819
2023.58	0	0	5		680.65	2503	19658
2023.6	1	0	3		680.806	2551	19554
2023.62	0	0	0		680.962	2542	19602
2023.64	0	0	0		681.117	2555	19761
2023.66	0	0	0		681.273	2552	19886
2023.67	0	5	0		681.429	2512	20118
2023.69	0	0	1		681.585	2433	20308
2023.71	0	0	0		681.741	2368	20323
2023.73	0	0	2		681.897	2350	20623
2023.75	0	2	1		682.053	2406	20713
2023.77	0	0	2		682.209	2497	20749
2023.79	3	0	1		682.365	2467	20845
2023.81	3	0	1		682.521	2437	21040
2023.83	0	1	0		682.677	2411	21131
2023.85	0	1	2		682.833	2389	21361
2023.87	0	0	3		682.989	2383	21871
2023.89	0	0	0		683.145	2319	22278
2023.91	0	3	0		683.301	2341	22532
2023.93	0	0	2		683.457	2362	22700
2023.95	0	2	0		683.613	2356	22990
2023.97	0	2	1		683.769	2344	23323
2023.99	0	0	1		683.925	2302	23683
2024.01	1	0	0		684.082	2364	23785
2024.03	0	0	0		684.238	2380	23870
2024.05	0	0	1		684.394	2328	24125
2024.07	0	0	1		684.55	2331	24172
2024.09	1	1	0		684.706	2315	24331
2024.11	2	1	0		684.862	2469	24447
2024.13	0	0	6		685.019	2527	24545
2024.15	0	0	1		685.175	2469	24657
2024.17	0	2	0		685.331	2446	24809
2024.19	0	1	4		685.488	2483	24944
2024.2	0	0	1		685.644	2480	24953
2024.22	2	0	2		685.8	2465	24873
2024.24	2	1	0		685.957	2358	24739
2024.26	1	2	1		686.113	2338	24700
2024.28	1	0	0		686.269	2396	24634
2024.3	0	1	2		686.426	2438	24547
2024.32	3	0	0		686.582	2534	24245
2024.34	0	0	1		686.739	2542	24080
2024.36	0	0	2		686.895	2503	23798
2024.38	0	0	0		687.052	2508	23541
2024.4	0	0	1		687.208	2504	23206
2024.42	0	0	0		687.365	2541	23151
2024.44	1	0	0		687.521	2619	23173
2024.46	1	1	0		687.678	2692	23032
2024.48	0	1	0		687.835	2763	22903
2024.5	0	2	0		687.991	2839	22879
2024.52	0	2	0		688.148	2914	23000
2024.54	0	1	1		688.304	2925	22861
2024.56	0	0	1		688.461	2933	22733
2024.58	0	1	1		688.618	2877	22596
2024.6	0	1	2		688.774	2846	22444
2024.62	2	2	1		688.931	2891	22507
2024.64	0	0	1		689.088	2824	22606
2024.66	0	1	1		689.245	2795	22537
2024.68	1	0	0		689.402	2780	22556
2024.7	0	1	3		689.558	2821	22601
2024.72	0	0	1		689.715	2828	22568
2024.73	0	1	0		689.872	2747	22518
2024.75	0	3	0		690.029	2672	22391
2024.77	0	0	0		690.186	2712	22206
2024.79	2	1	0		690.342	2765	22092
2024.81	0	3	1		690.499	2726	21840
2024.83	1	3	1		690.656	2700	21743
2024.85	0	2	0		690.813	2709	21686
2024.87	0	0	1		690.97	2693	21550
2024.89	0	1	0		691.127	2726	21455
2024.91	3	1	0		691.284	2748	21407
2024.93	1	4	3		691.441	2749	21224
2024.95	1	0	3		691.598	2738	21109
2024.97	1	1	1		691.755	2678	20907
2024.99	0	1	1		691.912	2676	20821
2025.01	0	1	2		692.069	2669	20751
2025.03	2	1	0		692.226	2685	20692
2025.05	1	2	1		692.383	2648	20590
2025.07	1	0	0		692.54	2564	20337
2025.09	1	0	0		692.698	2482	20071
2025.11	1	2	1		692.855	2414	19795
2025.13	2	1	5		693.012	2386	19545
2025.15	1	0	2		693.169	2373	19340
2025.17	1	3	1		693.326	2378	19376
2025.19	0	1	2		693.484	2345	19467
2025.21	0	2	0		693.641	2289	19473
2025.23	1	0	0		693.798	2307	19361
2025.25	0	1	2		693.956	2275	19206
2025.26	0	0	0		694.113	2249	18990
2025.28	0	1	3		694.27	2191	18768
2025.3	0	1	3		694.427	2111	18641
2025.32	1	1	0		694.585	2156	18714
2025.34	0	0	0		694.742	2185	18762
2025.36	0	0	1		694.899	2188	18914
2025.38	1	0	1		695.057	2173	18918
2025.4	3	0	3		695.214	2185	18901
2025.42	0	0	1		695.372	2165	18839
2025.44	0	1	1		695.529	2200	18843
2025.46	1	0	0		695.687	2214	18742
2025.48	2	1	0		695.844	2227	18452
2025.5	0	0	4		696.002	2218	18576
2025.52	1	0	4		696.159	2221	18688
2025.54	1	0	1		696.317	2207	18621
2025.56	1	0	0		696.475	2223	18611
2025.58	0	1	1		696.632	2274	18735
2025.6	1	1	0		696.79	2298	18886
2025.62	1	1	3		696.947	2335	18818
2025.64	4	0	0		697.105	2364	18814
2025.66	2	1	0		697.263	2388	18867
2025.68	1	3	0		697.42	2345	18819
2025.7	1	0	0		697.578	2299	18780
2025.72	1	0	0		697.736	2272	18669
2025.74	2	0	0		697.893	2230	18615
2025.76	1	0	2		698.051	2295	18536
2025.78	1	2	0		698.209	2337	18724
2025.8	0	1	1		698.367	2372	18782
2025.81	0	0	0		698.524	2400	18765
2025.83	0	0	1		698.682	2350	18729
2025.85	0	0	0		698.84	2309	18831
2025.87	1	0	0		698.998	2288	18922
2025.89	1	0	0		699.156	2345	19131
2025.91	1	1	0		699.314	2360	19181
2025.93	0	0	0		699.472	2458	19236
2025.95	0	1	0		699.63	2457	19293
2025.97	0	1	0		699.788	2431	19359
2025.99	0	1	0		699.946	2430	19270
2026.01	0	1	1		700.104	2425	19399
2026.03	0	0	0		700.261	2445	19606
2026.05	0	0	0		700.42	2429	19756
2026.07	0	0	0		700.578	2388	19620
2026.09	0	0	1		700.736	2366	19562
2026.11	1	3	0		700.894	2402	19514
2026.13	0	1	0		701.052	2411	19587
2026.15	1	0	0		701.21	2414	19745
2026.17	2	0	0		701.368	2386	19952
2026.19	0	0	0		701.526	2378	19905
2026.21	0	4	0		701.684	2364	19798
2026.23	0	2	2		701.842	2280	19864
2026.25	0	1	5		702.001	2290	19869
2026.27	0	1	2		702.159	2247	19737
2026.29	1	1	0		702.317	2195	19681
2026.31	0	2	2		702.475	2183	19574
2026.33	0	2	2		702.634	2154	19390
2026.34	0	0	0		702.792	2190	19342
2026.36	0	0	0		702.95	2209	19220
2026.38	0	0	1		703.109	2291	19135
2026.4	3	3	1		703.267	2366	19034
2026.42	0	1	2		703.425	2407	19010
2026.44	1	1	2		703.584	2400	18917
2026.46	1	0	0		703.742	2427	18747
2026.48	0	2	2		703.9	2393	18547
2026.5	0	2	1		704.059	2350	18519
2026.52	0	0	0		704.217	2285	18555
2026.54	0	0	0		704.376	2233	18668
2026.56	2	1	3		704.534	2179	18982
2026.58	0	0	3		704.693	2176	19053
2026.6	1	0	1		704.851	2198	19119
2026.62	0	1	2		705.01	2234	19109
2026.64	0	1	0		705.168	2294	19118
2026.66	0	1	1		705.327	2317	19106
2026.68	0	2	2		705.486	2331	18882
2026.7	3	1	1		705.644	2295	18792
2026.72	3	0	1		705.803	2342	18830
2026.74	0	2	1		705.962	2322	18912
2026.76	1	1	1		706.12	2261	18926
2026.78	1	0	0		706.279	2241	18881
2026.8	1	5	1		706.438	2283	18872
2026.82	0	1	0		706.596	2278	18906
2026.84	1	0	1		706.755	2260	18893
2026.86	0	1	3		706.914	2274	18743
2026.88	3	1	0		707.072	2311	18590
2026.89	0	0	1		707.231	2376	18646
2026.91	0	1	1		707.39	2429	18772
2026.93	1	0	0		707.549	2443	18856
2026.95	3	0	1		707.708	2420	18896
2026.97	2	1	1		707.867	2377	18977
2026.99	0	1	0		708.025	2349	18962
2027.01	0	5	0		708.184	2313	18840
2027.03	0	1	2		708.343	2285	18766
2027.05	0	1	4		708.502	2285	18621
2027.07	0	0	1		708.661	2237	18499
2027.09	1	2	2		708.82	2231	18445
2027.11	0	0	0		708.979	2294	18515
2027.13	0	1	2		709.138	2371	18502
2027.15	3	0	0		709.297	2382	18407
2027.17	0	0	1		709.456	2375	18345
2027.19	1	0	0		709.615	2388	18375
2027.21	0	0	0		709.774	2359	18338
2027.23	0	0	4		709.933	2341	18333
2027.25	0	0	0		710.093	2280	18355
2027.27	0	2	0		710.252	2220	18338
2027.29	1	0	2		710.411	2183	18363
2027.31	0	0	1		710.57	2194	18520
2027.33	0	0	1		710.729	2200	18621
2027.35	5	0	0		710.888	2158	18743
2027.37	0	2	1		711.048	2121	18668
2027.39	0	0	3		711.207	2125	18433
2027.41	0	1	0		711.366	2157	18440
2027.43	0	2	1		711.525	2154	18573
2027.44	0	0	1		711.685	2130	18663
2027.46	0	2	0		711.844	2206	18676
2027.48	0	0	1		712.003	2247	18623
2027.5	1	0	0		712.163	2278	18742
2027.52	1	2	0		712.322	2323	18864
2027.54	1	0	1		712.481	2335	18661
2027.56	4	1	0		712.641	2291	18430
2027.58	1	1	1		712.8	2347	18379
2027.6	2	0	1		712.96	2413	18359
2027.62	0	0	0		713.119	2411	18180
2027.64	0	0	1		713.279	2433	18299
2027.66	1	1	1		713.438	2421	18339
2027.68	1	0	1		713.598	2384	18281
2027.7	0	1	0		713.757	2384	18192
2027.72	0	0	0		713.917	2422	18246
2027.74	0	0	0		714.076	2421	18222
2027.76	0	0	0		714.236	2393	18212
2027.78	1	1	0		714.395	2371	18096
2027.8	0	0	0		714.555	2358	18105
2027.82	0	1	0		714.715	2427	18168
2027.84	1	1	1		714.874	2461	17991
2027.86	0	4	1		715.034	2445	18103
2027.88	0	0	3		715.194	2410	18242
2027.9	2	1	0		715.353	2354	18239
2027.92	0	0	0		715.513	2345	18186
2027.94	0	2	1		715.673	2372	18078
2027.96	0	1	0		715.832	2378	18020
2027.98	1	0	2		715.992	2382	18083
2027.99	4	0	0		716.152	2412	18272
2028.01	1	0	1		716.312	2373	18252
2028.03	0	0	0		716.472	2387	18271
2028.05	0	2	0		716.632	2373	18211
2028.07	0	0	1		716.791	2394	18177
2028.09	2	0	0		716.951	2405	18193
2028.11	1	0	0		717.111	2390	18126
2028.13	1	0	0		717.271	2405	17978
2028.15	0	0	1		717.431	2433	17819
2028.17	0	1	0		717.591	2418	17909
2028.19	0	0	0		717.751	2369	18194
2028.21	3	0	0		717.911	2314	18291
2028.23	1	0	0		718.071	2300	18305
2028.25	0	0	1		718.231	2297	18316
2028.27	1	1	1		718.391	2294	18237
2028.29	0	0	0		718.551	2300	18114
2028.31	0	0	0		718.711	2319	18063
2028.33	0	2	0		718.871	2345	18066
2028.35	0	2	0		719.031	2300	18147
2028.37	0	0	0		719.192	2251	18123
2028.39	0	0	0		719.352	2236	17998
2028.41	0	3	0		719.512	2224	17997
2028.43	0	3	0		719.672	2239	18194
2028.45	0	1	1		719.832	2292	18279
2028.47	0	0	1		719.992	2343	18233
2028.49	3	0	0		720.153	2401	18105
2028.51	1	0	0		720.313	2478	18338
2028.53	1	4	0		720.473	2486	18537
2028.55	1	0	0		720.634	2507	18632
2028.56	1	0	0		720.794	2483	18809
2028.58	0	0	0		720.954	2444	18604
2028.6	0	1	1		721.115	2511	18435
2028.62	0	1	0		721.275	2611	18558
2028.64	2	0	0		721.435	2672	18628
2028.66	0	1	0		721.596	2674	18448
2028.68	0	3	1		721.756	2747	18208
2028.7	0	2	0		721.917	2754	18217
2028.72	0	1	1		722.077	2770	18112
2028.74	0	1	3		722.237	2757	18038
2028.76	0	1	0		722.398	2739	18004
2028.78	0	0	2		722.558	2775	17999
2028.8	0	1	3		722.719	2750	18086
2028.82	1	0	1		722.88	2711	18194
2028.84	0	0	1		723.04	2719	18265
2028.86	0	2	2		723.201	2686	18185
2028.88	0	1	1		723.361	2697	18094
2028.9	3	1	1		723.522	2669	18273
2028.92	1	2	2		723.683	2635	18528
2028.94	1	0	8		723.843	2597	18555
2028.96	0	1	4		724.004	2550	18615
2028.98	0	1	1		724.164	2532	18604
2029	0	1	1		724.325	2489	18536
2029.02	0	0	1		724.486	2496	18650
2029.04	0	0	0		724.647	2464	18762
2029.06	1	1	1		724.807	2459	19055
2029.08	5	1	4		724.968	2417	19243
2029.1	3	0	0		725.129	2374	19204
2029.12	0	4	0		725.29	2422	19215
2029.13	0	1	0		725.451	2467	19377
2029.15	1	0	0		725.611	2440	19404
2029.17	1	7	0		725.772	2403	19274
2029.19	0	1	0		725.933	2331	19235
2029.21	0	0	1		726.094	2348	19246
2029.23	2	2	1		726.255	2390	19141
2029.25	0	0	0		726.416	2389	19059
2029.27	0	1	0		726.577	2386	18779
2029.29	1	0	0		726.738	2387	18723
2029.31	2	1	2		726.899	2371	18850
2029.33	3	0	0		727.06	2409	18934
2029.35	0	0	2		727.221	2414	18954
2029.37	0	2	1		727.382	2519	18926
2029.39	1	1	0		727.543	2540	18823
2029.41	0	3	0		727.704	2501	18785
2029.43	1	3	4		727.865	2478	18635
2029.45	1	0	0		728.026	2462	18455
2029.47	1	1	1		728.188	2486	18465
2029.49	0	0	2		728.349	2502	18537
2029.51	0	0	3		728.51	2525	18554
2029.53	0	0	3		728.671	2499	18245
2029.55	0	0	0		728.832	2444	17983
2029.57	1	0	3		728.993	2389	18016
2029.59	0	1	3		729.155	2354	17889
2029.61	0	0	0		729.316	2353	17783
2029.63	2	0	1		729.477	2384	17771
2029.65	0	0	1		729.639	2347	17774
2029.67	0	0	0		729.8	2319	17669
2029.68	0	0	2		729.961	2402	17851
2029.7	0	7	2		730.122	2351	17907
2029.72	2	2	0		730.284	2291	17782
2029.74	1	0	0		730.445	2210	17578
2029.76	1	1	1		730.607	2216	17675
2029.78	0	2	0		730.768	2228	17584
2029.8	2	1	0		730.929	2189	17543
2029.82	2	0	1		731.091	2237	17523
2029.84	0	1	3		731.252	2344	17502
2029.86	0	0	1		731.414	2439	17337
2029.88	0	0	0		731.575	2404	17270
2029.9	0	0	1		731.737	2408	17181
2029.92	0	1	1		731.899	2382	17170
2029.94	0	0	0		732.06	2326	17177
2029.96	2	0	2		732.222	2344	17172
2029.98	3	0	1		732.383	2400	17217
2030	0	0	3		732.545	2404	17183
2030.02	0	2	1		732.707	2390	17265
2030.04	2	1	0		732.868	2315	17277
2030.06	3	0	1		733.03	2226	17132
2030.08	0	1	1		733.192	2187	17039
2030.1	0	0	0		733.353	2186	16994
2030.12	2	1	0		733.515	2242	17012
2030.14	0	0	2		733.677	2262	17011
2030.16	0	0	1		733.838	2291	16929
2030.18	6	1	0		734	2289	16844
2030.2	1	1	1		734.162	2293	16914
2030.22	0	0	0		734.324	2231	17094
2030.24	0	0	0		734.486	2227	17176
2030.26	0	0	0		734.648	2232	17031
2030.27	0	0	1		734.809	2239	17136
2030.29	0	0	0		734.971	2262	17123
2030.31	0	0	1		735.133	2254	17126
2030.33	0	3	1		735.295	2252	17151
2030.35	0	1	1		735.457	2258	17221
2030.37	0	1	2		735.619	2294	17475
2030.39	2	0	0		735.781	2363	17592
2030.41	0	0	0		735.943	2390	17714
2030.43	0	0	0		736.105	2311	17676
2030.45	0	0	3		736.267	2300	17697
2030.47	0	1	1		736.429	2281	17760
2030.49	1	0	1		736.591	2273	17637
2030.51	0	0	0		736.753	2274	17475
2030.53	1	2	0		736.915	2256	17335
2030.55	0	0	1		737.077	2251	17261
2030.57	0	0	0		737.24	2282	17165
2030.59	1	0	1		737.402	2345	17105
2030.61	0	0	2		737.564	2385	17087
2030.63	0	4	0		737.726	2367	17186
2030.65	1	0	2		737.888	2332	17151
2030.67	0	1	0		738.051	2383	16997
2030.69	0	0	2		738.213	2416	17067
2030.71	0	1	2		738.375	2352	17321
2030.73	0	1	0		738.537	2295	17384
2030.75	0	1	0		738.7	2272	17332
2030.77	0	1	0		738.862	2270	17320
2030.79	1	2	0		739.024	2313	17443
2030.81	0	1	3		739.187	2317	17468
2030.83	1	0	2		739.349	2295	17456
2030.84	1	0	0		739.511	2250	17179
2030.86	0	1	0		739.674	2226	17022
2030.88	0	0	0		739.836	2178	17046
2030.9	2	0	0		739.999	2156	17187
2030.92	0	1	0		740.161	2117	17277
2030.94	0	0	2		740.324	2102	17324
2030.96	1	2	0		740.486	2137	17250
2030.98	1	0	1		740.649	2118	17337
2031	0	0	1		740.811	2196	17513
2031.02	1	1	0		740.974	2246	17595
2031.04	0	0	2		741.136	2203	17454
2031.06	1	0	1		741.299	2199	17409
2031.08	0	0	6		741.462	2176	17497
2031.1	0	4	0		741.624	2141	17514
2031.12	0	0	2		741.787	2171	17605
2031.14	0	0	0		741.949	2191	17726
2031.16	0	0	1		742.112	2209	17567
2031.18	1	0	0		742.275	2197	17461
2031.2	0	0	1		742.438	2202	17396
2031.22	0	0	0		742.6	2214	17491
2031.24	1	0	1		742.763	2184	17647
2031.26	0	2	0		742.926	2213	17500
2031.28	2	1	0		743.088	2220	17474
2031.3	2	0	2		743.251	2256	17425
2031.32	0	0	0		743.414	2270	17510
2031.34	3	0	0		743.577	2291	17667
2031.36	6	0	2		743.74	2300	17675
2031.38	0	0	1		743.903	2235	17551
2031.4	0	0	0		744.066	2225	17527
2031.41	0	1	0		744.229	2239	17485
2031.43	1	0	0		744.391	2299	17333
2031.45	2	0	0		744.554	2349	17270
2031.47	1	3	1		744.717	2324	17507
2031.49	2	0	2		744.88	2316	17784
2031.51	0	0	1		745.043	2265	17809
2031.53	0	0	2		745.206	2221	17760
2031.55	1	0	1		745.369	2267	17672
2031.57	0	0	3		745.532	2246	17586
2031.59	0	0	0		745.695	2239	17606
2031.61	1	0	0		745.859	2287	17656
2031.63	0	1	0		746.022	2383	17675
2031.65	2	1	0		746.185	2407	17547
2031.67	0	1	0		746.348	2376	17491
2031.69	0	0	0		746.511	2297	17411
2031.71	0	0	1		746.674	2277	17323
2031.73	0	0	0		746.837	2301	17156
2031.75	1	0	1		747.001	2268	17079
2031.77	1	0	1		747.164	2241	17093
2031.79	0	3	1		747.327	2211	17279
2031.81	0	5	0		747.49	2224	17279
2031.83	0	0	3		747.654	2252	17119
2031.85	0	2	1		747.817	2238	16999
2031.87	1	2	0		747.98	2210	16808
2031.89	0	0	1		748.144	2206	16698
2031.91	4	1	1		748.307	2228	16602
2031.93	2	0	0		748.47	2246	16563
2031.95	0	0	0		748.634	2284	16817
2031.97	0	0	0		748.797	2316	16989
2031.99	5	0	0		748.961	2299	16964
2032	0	0	0		749.124	2314	16954
2032.02	1	0	1		749.288	2277	16928
2032.04	1	0	0		749.451	2297	16959
2032.06	2	0	2		749.615	2320	16918
2032.08	0	1	1		749.778	2257	16969
2032.1	1	0	1		749.942	2213	16910
2032.12	1	0	0		750.105	2209	16914
2032.14	0	0	2		750.269	2245	17018
2032.16	2	4	0		750.432	2296	16983
2032.18	1	0	0		750.596	2292	16851
2032.2	0	0	3		750.76	2301	16886
2032.22	0	0	0		750.923	2276	16875
2032.24	0	0	0		751.087	2264	16738
2032.26	1	2	0		751.25	2211	16665
2032.28	2	0	2		751.414	2150	16658
2032.3	0	1	2		751.578	2205	16567
2032.32	1	0	1		751.742	2276	16536
2032.34	2	0	0		751.905	2345	16581
2032.36	0	0	1		752.069	2301	16578
2032.38	0	2	0		752.233	2292	16708
2032.4	0	0	0		752.397	2334	16817
2032.42	2	0	2		752.561	2323	16825
2032.44	1	0	2		752.724	2289	16747
2032.46	0	1	0		752.888	2251	16787
2032.48	0	0	1		753.052	2190	16723
2032.5	0	0	2		753.216	2183	16723
2032.52	0	0	1		753.38	2136	16902
2032.54	0	0	5		753.544	2115	16937
2032.56	0	2	0		753.708	2122	16862
2032.58	0	0	1		753.872	2144	16886
2032.6	0	0	2		754.036	2133	16917
2032.61	2	0	1		754.2	2146	16928
2032.63	2	0	1		754.364	2096	16996
2032.65	2	1	0		754.528	2022	17159
2032.67	0	0	0		754.692	1954	17197
2032.69	0	2	4		754.856	1984	17028
2032.71	0	0	1		755.02	1965	16966
2032.73	1	1	0		755.184	1981	16992
2032.75	0	2	0		755.348	1933	17068
2032.77	0	1	1		755.512	1919	16975
2032.79	0	0	2		755.677	1861	16991
2032.81	0	1	0		755.841	1899	16947
2032.83	0	1	0		756.005	1933	16877
2032.85	0	0	1		756.169	2042	16786
2032.87	0	0	0		756.333	2135	16610
2032.89	1	4	1		756.498	2113	16541
2032.91	0	2	0		756.662	2064	16640
2032.93	0	0	3		756.826	2031	16614
2032.95	0	0	4		756.99	2057	16566
2032.97	0	0	0		757.155	2113	16471
2032.99	0	1	0		757.319	2103	16434
2033.01	0	0	0		757.484	2116	16342
2033.03	1	0	2		757.648	2112	16302
2033.05	1	0	1		757.812	2127	16402
2033.07	1	0	0		757.977	2146	16539
2033.09	1	2	2		758.141	2131	16501
2033.11	0	1	1		758.306	2137	16585
2033.13	0	0	0		758.47	2115	16677
2033.15	0	2	0		758.635	2098	16743
2033.17	1	2	0		758.799	2114	16839
2033.19	0	1	0		758.963	2149	16708
2033.2	1	0	0		759.128	2202	16700
2033.22	1	1	0		759.293	2167	16573
2033.24	0	0	1		759.457	2156	16608
2033.26	2	0	1		759.622	2206	16699
2033.28	1	1	2		759.786	2162	16675
2033.3	1	2	3		759.951	2156	16564
2033.32	0	0	0		760.116	2125	16647
2033.34	1	1	1		760.28	2107	16781
2033.36	1	0	1		760.445	2115	16654
2033.38	0	1	0		760.61	2072	16505
2033.4	1	0	2		760.774	2014	16525
2033.42	3	0	0		760.939	1983	16596
2033.44	0	0	0		761.104	1976	16743
2033.46	0	1	1		761.269	1926	16659
2033.48	0	1	1		761.433	1936	16576
2033.5	1	1	0		761.598	1923	16587
2033.52	1	1	1		761.763	1920	16755
2033.54	0	0	4		761.928	1877	16642
2033.56	0	1	0		762.093	1932	16461
2033.58	0	1	1		762.258	1996	16385
2033.6	0	1	1		762.423	1998	16371
2033.62	0	0	0		762.587	2027	16424
2033.64	0	0	2		762.752	2008	16471
2033.66	3	0	4		762.917	2029	16361
2033.68	0	1	0		763.082	1960	16400
2033.7	0	0	2		763.247	1899	16476
2033.72	0	2	1		763.412	1924	16646
2033.74	1	1	0		763.577	1945	16710
2033.76	0	0	0		763.742	1951	16570
2033.78	2	0	0		763.908	1997	16536
2033.8	0	0	0		764.072	2083	16535
2033.81	1	0	0		764.238	2131	16620
2033.83	0	1	1		764.403	2066	16666
2033.85	1	1	0		764.568	1995	16615
2033.87	0	1	0		764.733	2014	16669
2033.89	0	1	0		764.898	1998	16727
2033.91	0	0	2		765.063	2004	16784
2033.93	0	1	1		765.229	2018	16803
2033.95	0	0	1		765.394	2044	16728
2033.97	0	0	1		765.559	2052	16652
2033.99	0	2	0		765.724	2141	16736
2034.01	0	3	0		765.889	2133	16780
2034.03	4	1	1		766.055	2094	16648
2034.05	0	0	0		766.22	2048	16559
2034.07	0	0	0		766.385	2040	16587
2034.09	0	1	1		766.551	2051	16476
2034.11	0	2	0		766.716	2055	16383
2034.13	0	0	0		766.881	2068	16307
2034.15	0	3	4		767.047	2098	16377
2034.17	2	0	0		767.212	2094	16461
2034.19	0	1	2		767.378	2104	16487
2034.21	0	0	0		767.543	2085	16433
2034.23	0	0	1		767.709	2058	16395
2034.25	2	0	1		767.874	2085	16293
2034.27	0	1	0		768.04	2064	16289
2034.29	0	0	1		768.205	2050	16263
2034.31	1	1	2		768.371	2120	16372
2034.33	0	0	1		768.536	2149	16456
2034.35	1	0	1		768.702	2163	16463
2034.37	1	0	2		768.867	2197	16495
2034.39	0	1	0		769.033	2088	16389
2034.4	0	3	0		769.199	2085	16362
2034.42	0	2	0		769.364	2172	16260
2034.44	0	0	1		769.53	2181	16230
2034.46	0	1	0		769.696	2198	16261
2034.48	0	3	0		769.861	2158	16162
2034.5	0	1	0		770.027	2075	16133
2034.52	0	3	0		770.193	2034	15928
2034.54	1	1	2		770.359	2046	15788
2034.56	0	0	0		770.524	2061	15813
2034.58	0	1	1		770.69	2121	15862
2034.6	1	3	5		770.856	2107	15867
2034.62	0	0	0		771.022	2049	15871
2034.64	0	1	0		771.188	2025	15936
2034.66	0	0	0		771.354	2036	15970
2034.68	0	0	2		771.519	2022	16068
2034.7	1	0	1		771.685	1952	16027
2034.72	0	3	0		771.851	1863	15864
2034.74	0	0	1		772.017	1841	15705
2034.76	0	0	0		772.183	1897	15694
2034.78	1	1	2		772.349	1888	15670
2034.8	0	2	1		772.515	1880	15627
2034.82	0	0	0		772.681	1956	15664
2034.84	3	1	0		772.847	2007	15708
2034.86	0	0	0		773.013	2052	15750
2034.88	1	0	0		773.179	2076	15785
2034.9	1	0	1		773.345	2090	15696
2034.92	1	0	1		773.511	2079	15628
2034.94	2	0	2		773.678	2079	15728
2034.96	0	1	1		773.844	2086	15752
2034.98	1	1	0		774.01	2110	15703
2035	0	2	0		774.176	2156	15700
2035.02	0	2	1		774.342	2168	15648
2035.03	0	1	1		774.508	2149	15750
2035.05	1	2	8		774.675	2146	15764
2035.07	0	1	0		774.841	2144	15793
2035.09	0	0	1		775.007	2128	15832
2035.11	1	0	0		775.173	2109	15927
2035.13	0	1	0		775.34	2024	16002
2035.15	0	1	1		775.506	2001	16100
2035.17	1	0	1		775.672	2001	16127
2035.19	2	2	0		775.839	2025	16046
2035.21	0	0	0		776.005	2082	15870
2035.23	0	0	3		776.171	2082	15850
2035.25	0	0	2		776.338	2043	15811
2035.27	0	0	0		776.504	2022	15861
2035.29	0	1	0		776.671	2069	15995
2035.31	1	0	4		776.837	2066	16068
2035.33	1	1	2		777.004	2055	16142
2035.35	0	1	0		777.17	1987	16415
2035.37	2	0	1		777.337	1917	16538
2035.39	0	2	3		777.503	1873	16478
2035.41	0	0	0		777.67	1914	16499
2035.43	0	0	2		777.836	1885	16625
2035.45	0	0	3		778.003	1889	16633
2035.47	0	0	0		778.169	1833	16696
2035.49	1	0	0		778.336	1840	16771
2035.51	0	1	1		778.503	1803	16649
2035.53	2	1	0		778.669	1818	16499
2035.55	0	0	0		778.836	1829	16514
2035.57	0	0	2		779.003	1824	16404
2035.59	0	0	1		779.169	1820	16404
2035.61	0	0	0		779.336	1886	16397
2035.63	1	0	0		779.503	1873	16263
2035.64	1	1	0		779.67	1842	16217
2035.66	1	5	1		779.836	1872	16266
2035.68	2	0	1		780.003	1860	16353
2035.7	0	3	0		780.17	1843	16419
2035.72	0	0	0		780.337	1850	16519
2035.74	4	1	0		780.504	1856	16429
2035.76	0	0	3		780.67	1906	16337
2035.78	0	0	2		780.837	1976	16314
2035.8	0	0	0		781.004	2003	16244
2035.82	0	0	1		781.171	2005	16362
2035.84	0	1	2		781.338	2019	16510
2035.86	0	1	1		781.505	2032	16523
2035.88	0	0	2		781.672	2062	16584
2035.9	0	4	1		781.839	2110	16460
2035.92	0	1	0		782.006	2104	16376
2035.94	0	0	1		782.173	2138	16317
2035.96	2	1	4		782.34	2117	16281
2035.98	0	0	1		782.507	2099	16282
2036	0	2	1		782.674	2076	16203
2036.02	3	2	2		782.841	2044	16247
2036.04	3	0	0		783.009	2037	16195
2036.06	1	1	0		783.176	1962	16269
2036.08	0	0	0		783.343	1885	16193
2036.1	1	0	0		783.51	1877	16076
2036.12	1	1	0		783.677	1868	16081
2036.14	0	0	0		783.844	1915	16076
2036.16	1	0	0		784.012	1901	16080
2036.18	2	1	1		784.179	1847	16152
2036.2	2	0	1		784.346	1778	16166
2036.22	1	0	0		784.513	1776	16149
2036.24	0	1	1		784.681	1839	15978
2036.26	1	3	0		784.848	1892	15925
2036.27	1	0	1		785.015	1873	15914
2036.29	1	0	3		785.183	1826	15835
2036.31	0	0	1		785.35	1814	15915
2036.33	1	0	1		785.518	1859	15997
2036.35	1	1	0		785.685	1936	15942
2036.37	1	1	1		785.852	1957	15938
2036.39	0	1	1		786.02	1905	15905
2036.41	0	1	1		786.187	1903	15826
2036.43	2	0	3		786.355	1951	15552
2036.45	1	0	0		786.522	1907	15436
2036.47	0	1	2		786.69	1840	15474
2036.49	2	0	0		786.857	1839	15502
2036.51	1	1	4		787.025	1882	15390
2036.53	1	0	2		787.192	1826	15285
2036.55	1	1	2		787.36	1826	15273
2036.57	0	0	2		787.528	1881	15248
2036.59	0	0	0		787.695	1932	15174
2036.61	0	0	3		787.863	1986	15168
2036.63	0	0	0		788.03	1986	15045
2036.65	0	0	4		788.198	1966	14972
2036.67	0	0	1		788.366	1952	14953
2036.69	0	0	0		788.534	1917	15057
2036.71	2	1	3		788.701	1861	15188
2036.73	1	1	0		788.869	1905	15397
2036.75	0	0	2		789.037	2043	15361
2036.77	2	0	1		789.205	2096	15519
2036.79	4	1	1		789.372	2065	15527
2036.81	3	0	0		789.54	2051	15512
2036.83	0	1	0		789.708	2061	15499
2036.85	0	2	1		789.876	2063	15610
2036.87	2	0	0		790.044	2075	15658
2036.89	0	0	1		790.212	2033	15619
2036.9	0	2	2		790.38	2064	15594
2036.92	0	1	0		790.547	2069	15585
2036.94	1	1	1		790.715	2066	15648
2036.96	0	1	0		790.883	2010	15708
2036.98	3	0	1		791.051	1988	15794
2037	0	4	2		791.219	1984	15856
2037.02	2	1	1		791.387	1970	15837
2037.04	0	0	0		791.555	2010	15885
2037.06	1	2	0		791.723	2020	15859
2037.08	1	0	1		791.891	1980	16014
2037.1	2	2	0		792.059	1997	16092
2037.12	0	1	0		792.228	1966	16125
2037.14	0	0	0		792.396	1931	16194
2037.16	0	2	2		792.564	1919	16240
2037.18	1	1	0		792.732	1870	16369
2037.2	0	1	0		792.9	1870	16555
2037.22	1	2	4		793.068	1854	16490
2037.24	0	1	0		793.237	1848	16474
2037.26	0	1	3		793.405	1856	16500
2037.28	0	1	0		793.573	1891	16562
2037.3	0	1	2		793.741	1912	16632
2037.32	0	0	2		793.91	1960	16738
2037.34	0	2	1		794.078	1953	16769
2037.36	0	2	1		794.246	1953	16688
2037.38	1	0	4		794.415	1941	16723
2037.4	0	0	0		794.583	1973	16877
2037.42	1	1	0		794.751	1975	16944
2037.44	0	1	3		794.92	1967	16975
2037.46	0	1	2		795.088	1915	16840
2037.48	1	2	1		795.256	1917	16864
2037.5	1	0	2		795.425	1923	16818
2037.52	0	0	1		795.593	1900	16643
2037.54	0	0	0		795.762	1894	16681
2037.55	2	0	2		795.93	1965	16690
2037.57	0	1	1		796.099	2039	16657
2037.59	2	0	0		796.268	1928	16744
2037.61	1	1	0		796.436	1894	16806
2037.63	1	0	1		796.605	1929	16885
2037.65	0	2	2		796.773	1941	17031
2037.67	1	0	0		796.942	1956	17057
2037.69	0	1	3		797.11	1931	16997
2037.71	1	1	3		797.279	1931	16916
2037.73	0	0	5		797.448	1991	16752
2037.75	0	0	2		797.616	1999	16692
2037.77	1	2	2		797.785	1980	16724
2037.79	0	0	1		797.954	1955	16845
2037.81	2	2	1		798.122	1889	16773
2037.83	0	0	5		798.291	1856	16672
2037.85	1	1	0		798.46	1823	16507
2037.87	0	1	2		798.629	1847	16510
2037.89	2	3	0		798.798	1834	16467
2037.91	1	2	4		798.966	1877	16472
2037.93	1	1	3		799.135	1907	16322
2037.95	0	0	0		799.304	1875	16293
2037.97	0	0	1		799.473	1873	16181
2037.99	0	1	3		799.642	1957	16005
2038.01	0	0	2		799.811	1969	15923
2038.03	1	0	1		799.98	1907	15919
2038.05	0	2	0		800.149	1849	16062
2038.07	0	0	0		800.318	1810	15996
2038.09	0	1	0		800.487	1844	15919
2038.11	0	1	0		800.656	1794	15930
2038.13	0	1	0		800.825	1805	15834
2038.15	0	1	0		800.994	1785	15706
2038.17	0	0	0		801.163	1733	15561
2038.18	0	0	1		801.332	1739	15341
[truncated: 100,687 more rows]

## Sheet: Fig.2B_growth_assay
Fig. 2B
OD 600 nm values of A. tumefaciens at 20h
time (h)	empty vector	empty vector	empty vector	WT	WT	WT	Y694A	Y694A	Y694A	D527A	D527A	D527A	D624A	D624A	D624A	D739A	D739A	D739A	R586A	R586A	R586A	K587A	K587A	K587A	R773A	R773A	R773A	R776A	R776A	R776A	S1101A	S1101A	S1101A	D1104A	D1104A	D1104A	E1300A	E1300A	E1300A	D2528A	D2528A	D2528A	1578-STOP	1578-STOP	1578-STOP	1846-STOP	1846-STOP	1846-STOP
20	0.01075	0.0115	0.011	0.20675	0.1845	0.198	0.00525	0.007	0.0035	0.0103333	0.01	0.005	0.00483333	0.00883333	0.0055	0.0065	0.00683333	0.00883333	0.00825	0.007	0.0065	0.0065	0.00525	0.0065	0.006	0.00425	0.007	0.008	0.00725	0.0085	0.00583333	0.006	0.00583333	0.0055	0.0085	0.00833333	0.0065	0.0055	0.00733333	0.1455	0.132333	0.135833	0.01	0.0205	0.01025	0.02375	0.02225	0.02375

## Sheet: Supp_Fig.3B_SDS-PAGE
Supplementary Fig. 3B. SDS-PAGE of Cgs proteoliposomes

## Sheet: Supp_Fig.3F_growth_assay
Supplementary Data Fig. 3F
OD 600 nm values of A. tumefaciens
time (h)	empty vector	empty vector	empty vector	WT	WT	WT	Y694A	Y694A	Y694A	D527A	D527A	D527A	D624A	D624A	D624A	D739A	D739A	D739A	R586A	R586A	R586A	K587A	K587A	K587A	R773A	R773A	R773A	R776A	R776A	R776A	S1101A	S1101A	S1101A	D1104A	D1104A	D1104A	E1300A	E1300A	E1300A	D2528A	D2528A	D2528A	1578-STOP	1578-STOP	1578-STOP	1846-STOP	1846-STOP	1846-STOP
0	0.00325	0.0035	0.0025	0.00375	0.002	0.003	0.00175	0.003	0.001	0.0045	0.00266667	0.003	0.003	0.0045	0.00216667	0.00266667	0.0025	0.0045	0.00325	0.003	0.001	0.0025	0.00175	0.003	0.0025	0.00125	0.002	0.003	0.00275	0.0035	0.003	0.0035	0.003	0.003	0.00366667	0.003	0.003	0.003	0.0025	0.003	0.0035	0.0045	0.0025	0.002	0.00075	0.004	0.00225	0.00275
20	0.00425	0.0035	0.0025	0.00375	0.002	0.003	0.00225	0.003	0.001	0.0045	0.00266667	0.003	0.003	0.0045	0.00216667	0.00266667	0.003	0.0045	0.00375	0.003	0.001	0.003	0.00225	0.0035	0.0025	0.00175	0.002	0.003	0.00225	0.0035	0.003	0.00375	0.003	0.002	0.00366667	0.0035	0.00325	0.003	0.0025	0.00325	0.0035	0.0045	0.0025	0.002	0.00075	0.004	0.00275	0.00325
40	0.0045	0.004	0.00275	0.004	0.00225	0.003	0.0025	0.00325	0.001	0.0045	0.00283333	0.003	0.003	0.005	0.00233333	0.00283333	0.0025	0.004	0.004	0.0035	0.00175	0.003	0.0025	0.00375	0.00325	0.0015	0.0025	0.003	0.003	0.00375	0.003	0.0035	0.003	0.0035	0.00383333	0.0035	0.003	0.0075	0.003	0.003	0.0035	0.0045	0.00275	0.002	0.001	0.0045	0.003	0.003
60	0.0045	0.004	0.00275	0.004	0.00275	0.003	0.0025	0.00325	0.001	0.005	0.0025	0.003	0.003	0.0055	0.002	0.0025	0.003	0.0045	0.004	0.0035	0.00175	0.003	0.002	0.00375	0.00325	0.0015	0.0025	0.0035	0.003	0.00375	0.004	0.0035	0.003	0.0035	0.0035	0.004	0.003	0.003	0.0035	0.003	0.0035	0.0045	0.00275	0.002	0.001	0.00525	0.00325	0.00375
80	0.00425	0.0045	0.00325	0.00475	0.00325	0.0035	0.00225	0.00425	0.001	0.0055	0.003	0.0025	0.003	0.0055	0.002	0.0025	0.003	0.005	0.00375	0.0035	0.00225	0.003	0.00225	0.00375	0.00325	0.00225	0.0025	0.0035	0.00325	0.00375	0.004	0.004	0.003	0.003	0.0045	0.004	0.003	0.0035	0.0035	0.008	0.0035	0.005	0.00275	0.003	0.00075	0.005	0.00325	0.00375
100	0.00425	0.0045	0.0035	0.00475	0.003	0.004	0.00225	0.004	0.001	0.0055	0.00316667	0.003	0.003	0.0055	0.00216667	0.00266667	0.003	0.005	0.00425	0.0035	0.002	0.003	0.00275	0.0035	0.003	0.00225	0.0025	0.004	0.00325	0.004	0.004	0.0035	0.0035	0.0025	0.00466667	0.004	0.003	0.0045	0.0035	0.003	0.0035	0.0055	0.0025	0.003	0.00075	0.00525	0.00325	0.00425
120	0.00425	0.005	0.0035	0.00525	0.003	0.004	0.00225	0.004	0.0015	0.0055	0.00366667	0.004	0.0035	0.0055	0.00216667	0.00316667	0.003	0.005	0.00425	0.0035	0.002	0.0035	0.00275	0.0035	0.003	0.00225	0.0025	0.004	0.00325	0.004	0.004	0.0035	0.0035	0.003	0.00466667	0.0045	0.0035	0.004	0.0035	0.003	0.0045	0.0055	0.003	0.003	0.00125	0.0055	0.00425	0.00475
140	0.00525	0.005	0.00375	0.00575	0.00425	0.004	0.00225	0.00425	0.0015	0.0055	0.00383333	0.004	0.003	0.0055	0.00333333	0.00333333	0.003	0.005	0.00425	0.0035	0.00225	0.0035	0.00275	0.00425	0.00325	0.00225	0.0025	0.0045	0.00325	0.00475	0.004	0.0035	0.0035	0.0035	0.00483333	0.0045	0.005	0.0035	0.0035	0.0035	0.0045	0.0055	0.00375	0.003	0.00125	0.00625	0.00425	0.00475
160	0.00525	0.005	0.0035	0.00625	0.004	0.004	0.00275	0.004	0.0015	0.0055	0.00383333	0.0035	0.0035	0.0055	0.00333333	0.00383333	0.0035	0.0055	0.00425	0.0035	0.002	0.0035	0.00275	0.0035	0.0035	0.00225	0.0035	0.004	0.00325	0.0045	0.004	0.0035	0.0035	0.0035	0.00483333	0.0045	0.004	0.004	0.004	0.004	0.0045	0.0055	0.0035	0.0035	0.00175	0.0065	0.00525	0.00575
180	0.00525	0.0055	0.004	0.00675	0.0045	0.005	0.00325	0.004	0.0015	0.0055	0.00366667	0.003	0.0035	0.006	0.00316667	0.00366667	0.004	0.006	0.00475	0.0035	0.0025	0.004	0.00275	0.004	0.0035	0.00225	0.0035	0.004	0.00375	0.0045	0.004	0.0035	0.0035	0.006	0.00516667	0.005	0.004	0.0035	0.0045	0.004	0.005	0.006	0.0035	0.004	0.00175	0.007	0.00525	0.00575
200	0.00575	0.006	0.0045	0.00775	0.005	0.005	0.00325	0.005	0.0015	0.0055	0.00366667	0.0035	0.0035	0.006	0.00316667	0.00366667	0.004	0.006	0.00525	0.004	0.0025	0.004	0.00275	0.004	0.004	0.00225	0.0035	0.0045	0.00375	0.005	0.004	0.0035	0.004	0.003	0.00466667	0.005	0.004	0.0035	0.0045	0.004	0.0055	0.0065	0.0035	0.0045	0.00225	0.0075	0.00625	0.00675
220	0.0065	0.006	0.0045	0.008	0.005	0.006	0.0035	0.0045	0.0015	0.006	0.0045	0.003	0.004	0.0065	0.003	0.004	0.004	0.006	0.005	0.004	0.0025	0.0045	0.003	0.0045	0.004	0.0025	0.0035	0.0045	0.004	0.005	0.0045	0.0035	0.004	0.0065	0.0055	0.0055	0.004	0.004	0.0045	0.005	0.006	0.007	0.004	0.005	0.0025	0.008	0.00675	0.00775
240	0.00625	0.0065	0.0045	0.00875	0.006	0.007	0.00325	0.005	0.002	0.006	0.00466667	0.003	0.004	0.0065	0.00316667	0.00366667	0.004	0.006	0.00525	0.0045	0.003	0.0045	0.00375	0.0045	0.004	0.00275	0.0035	0.005	0.00425	0.005	0.0045	0.0035	0.004	0.0025	0.00566667	0.0055	0.0035	0.004	0.0045	0.004	0.0065	0.007	0.0045	0.006	0.00275	0.009	0.00725	0.00825
260	0.0065	0.007	0.0045	0.0095	0.0065	0.007	0.0035	0.005	0.002	0.006	0.00466667	0.003	0.004	0.0065	0.00316667	0.00466667	0.005	0.0065	0.0055	0.0045	0.003	0.0045	0.003	0.0045	0.004	0.003	0.0045	0.005	0.004	0.0055	0.0045	0.0035	0.004	0.0035	0.00566667	0.006	0.004	0.0035	0.0045	0.005	0.007	0.0075	0.0045	0.0065	0.0035	0.00925	0.00825	0.00875
280	0.00625	0.007	0.005	0.01025	0.007	0.008	0.00325	0.005	0.002	0.006	0.00466667	0.004	0.004	0.007	0.00366667	0.00416667	0.005	0.007	0.00525	0.0045	0.003	0.0045	0.00375	0.0045	0.004	0.00325	0.0045	0.005	0.00425	0.0055	0.0045	0.0035	0.0045	0.0035	0.00566667	0.006	0.004	0.0045	0.005	0.006	0.0075	0.0085	0.005	0.0075	0.00325	0.0105	0.00925	0.01025
300	0.00625	0.007	0.005	0.01125	0.008	0.009	0.00325	0.005	0.002	0.0065	0.00516667	0.003	0.004	0.007	0.00416667	0.00466667	0.005	0.007	0.00525	0.0045	0.003	0.0045	0.00375	0.0045	0.004	0.00275	0.0045	0.005	0.00425	0.0055	0.0045	0.0035	0.0045	0.0035	0.00566667	0.006	0.004	0.0035	0.0055	0.006	0.0085	0.009	0.0055	0.008	0.00375	0.01125	0.00925	0.01075
320	0.00725	0.0075	0.0055	0.01225	0.0085	0.01	0.00325	0.005	0.002	0.0065	0.00516667	0.0035	0.004	0.007	0.00416667	0.00466667	0.005	0.007	0.00575	0.0045	0.003	0.0045	0.00375	0.0045	0.0045	0.00325	0.0045	0.0055	0.00425	0.006	0.0045	0.0035	0.0045	0.004	0.00616667	0.006	0.0035	0.0045	0.0055	0.007	0.009	0.01	0.0055	0.0095	0.00425	0.012	0.01025	0.01175
340	0.00725	0.008	0.0055	0.01375	0.01	0.011	0.00425	0.0055	0.002	0.0065	0.00566667	0.003	0.004	0.0075	0.00416667	0.00466667	0.005	0.007	0.00625	0.005	0.0035	0.005	0.00375	0.005	0.0045	0.00325	0.0045	0.0055	0.00475	0.006	0.0045	0.0035	0.0045	0.0035	0.00616667	0.006	0.0035	0.0045	0.0055	0.007	0.01	0.011	0.0065	0.01	0.00525	0.0125	0.0115	0.013
360	0.00725	0.008	0.0055	0.01475	0.0105	0.0115	0.00425	0.0055	0.002	0.0065	0.00616667	0.004	0.004	0.0075	0.00416667	0.00466667	0.005	0.007	0.00625	0.0045	0.0035	0.005	0.00375	0.005	0.0045	0.00325	0.0045	0.0055	0.00475	0.006	0.0045	0.004	0.005	0.0035	0.00616667	0.0065	0.004	0.0045	0.006	0.008	0.0105	0.0115	0.0065	0.011	0.00525	0.01375	0.01175	0.01325
380	0.00725	0.008	0.006	0.01575	0.0115	0.0125	0.00425	0.006	0.002	0.007	0.00616667	0.004	0.004	0.0075	0.00416667	0.00466667	0.005	0.007	0.00625	0.0055	0.004	0.0055	0.00375	0.005	0.005	0.00325	0.005	0.0055	0.00475	0.0065	0.005	0.004	0.005	0.0045	0.00616667	0.0065	0.0045	0.0045	0.006	0.01	0.0115	0.0125	0.0065	0.012	0.00625	0.014	0.01275	0.01475
400	0.00725	0.008	0.006	0.01725	0.0125	0.014	0.00425	0.006	0.0025	0.007	0.00616667	0.004	0.004	0.008	0.00466667	0.00466667	0.0055	0.008	0.00625	0.0055	0.0035	0.0055	0.00375	0.005	0.005	0.00325	0.005	0.006	0.00475	0.006	0.0055	0.0035	0.005	0.004	0.00666667	0.0065	0.004	0.0045	0.006	0.0105	0.0125	0.0135	0.0075	0.013	0.00675	0.015	0.01375	0.01525
420	0.00775	0.0085	0.006	0.01825	0.0135	0.0155	0.00425	0.006	0.002	0.007	0.00616667	0.004	0.004	0.0075	0.00466667	0.00566667	0.006	0.008	0.00625	0.0055	0.004	0.0055	0.00375	0.0055	0.005	0.00325	0.005	0.006	0.00525	0.0065	0.005	0.004	0.005	0.0045	0.00666667	0.0065	0.0045	0.0045	0.006	0.012	0.014	0.015	0.0075	0.0135	0.00725	0.0155	0.015	0.016
440	0.00775	0.0085	0.0065	0.02025	0.0145	0.0165	0.00375	0.006	0.0025	0.0075	0.00666667	0.004	0.0045	0.008	0.00466667	0.00566667	0.006	0.008	0.00575	0.0055	0.004	0.0055	0.00325	0.0055	0.005	0.00275	0.0055	0.006	0.00475	0.0065	0.005	0.0035	0.005	0.0045	0.00666667	0.007	0.005	0.0055	0.006	0.0135	0.015	0.016	0.0075	0.0145	0.00725	0.0165	0.01575	0.01675
460	0.00825	0.009	0.0065	0.02175	0.0165	0.018	0.00425	0.006	0.003	0.0075	0.007	0.004	0.0045	0.008	0.0045	0.0055	0.006	0.008	0.00625	0.0055	0.004	0.0055	0.00425	0.0055	0.005	0.00325	0.0055	0.006	0.00525	0.0065	0.005	0.0035	0.005	0.005	0.0065	0.007	0.005	0.005	0.006	0.0145	0.0165	0.017	0.0085	0.015	0.00825	0.01775	0.01625	0.01775
480	0.00825	0.009	0.0065	0.02375	0.0175	0.0195	0.00425	0.006	0.003	0.0075	0.00716667	0.004	0.005	0.008	0.00466667	0.00566667	0.006	0.008	0.00625	0.0055	0.0045	0.0055	0.00425	0.0055	0.005	0.00375	0.0055	0.006	0.00525	0.0065	0.005	0.004	0.005	0.005	0.00666667	0.007	0.004	0.0055	0.006	0.0155	0.0175	0.0185	0.0085	0.016	0.00925	0.0175	0.017	0.019
500	0.00725	0.009	0.0065	0.02475	0.0195	0.0215	0.00325	0.006	0.003	0.0075	0.00716667	0.004	0.005	0.008	0.00466667	0.00566667	0.006	0.008	0.00525	0.0055	0.004	0.0055	0.00325	0.0055	0.005	0.00275	0.0055	0.0065	0.00425	0.0065	0.0055	0.004	0.0055	0.006	0.00666667	0.007	0.005	0.0055	0.006	0.018	0.019	0.02	0.0085	0.017	0.00875	0.0185	0.018	0.02
520	0.0065	0.009	0.007	0.026	0.0205	0.0235	0.0025	0.006	0.003	0.008	0.00716667	0.004	0.0045	0.008	0.00466667	0.00566667	0.006	0.008	0.0055	0.0055	0.0045	0.0055	0.003	0.0055	0.0055	0.002	0.0055	0.006	0.004	0.0065	0.005	0.004	0.0055	0.0055	0.00666667	0.007	0.005	0.0055	0.006	0.0185	0.0205	0.0215	0.0095	0.0175	0.0085	0.0195	0.01775	0.01975
540	0.00825	0.0095	0.007	0.03025	0.0225	0.0255	0.00475	0.0065	0.003	0.00783333	0.0075	0.0045	0.00483333	0.00833333	0.005	0.0055	0.00583333	0.00783333	0.00725	0.0055	0.0045	0.0055	0.00475	0.0055	0.0055	0.00375	0.006	0.0065	0.00575	0.007	0.00533333	0.004	0.00533333	0.0065	0.007	0.00683333	0.0055	0.0065	0.00683333	0.021	0.0223333	0.0228333	0.0095	0.018	0.01025	0.01975	0.019	0.021
560	0.00825	0.0095	0.007	0.03275	0.0245	0.0275	0.00425	0.006	0.003	0.008	0.00766667	0.004	0.005	0.008	0.00466667	0.00566667	0.006	0.008	0.00725	0.0055	0.0045	0.0055	0.00475	0.0055	0.0055	0.00375	0.006	0.0065	0.00575	0.007	0.0055	0.004	0.0055	0.0065	0.00666667	0.0075	0.005	0.0075	0.007	0.022	0.024	0.025	0.0095	0.0185	0.01025	0.02025	0.01975	0.02175
580	0.00775	0.0095	0.007	0.03425	0.0265	0.03	0.00375	0.0065	0.003	0.008	0.00766667	0.005	0.005	0.0085	0.00466667	0.00566667	0.006	0.008	0.00625	0.0055	0.005	0.0055	0.00375	0.0055	0.0055	0.00275	0.006	0.0065	0.00475	0.0075	0.006	0.004	0.0055	0.009	0.00666667	0.007	0.006	0.008	0.006	0.0235	0.026	0.0265	0.0095	0.019	0.00975	0.02075	0.01975	0.02175
600	0.0075	0.0095	0.007	0.037	0.029	0.0325	0.003	0.0065	0.003	0.0085	0.00816667	0.004	0.005	0.0085	0.00516667	0.00566667	0.006	0.008	0.006	0.006	0.0045	0.0055	0.0035	0.0055	0.0055	0.0025	0.0065	0.007	0.0045	0.0075	0.006	0.004	0.0055	0.0095	0.00766667	0.0075	0.0065	0.008	0.007	0.0255	0.0275	0.0285	0.01	0.0195	0.0095	0.021	0.02075	0.02225
620	0.0075	0.01	0.0075	0.04	0.0315	0.0355	0.003	0.007	0.003	0.0085	0.00816667	0.004	0.005	0.0085	0.00466667	0.00566667	0.006	0.008	0.0055	0.0065	0.005	0.0055	0.003	0.0065	0.0055	0.002	0.006	0.007	0.0045	0.0075	0.0055	0.004	0.0055	0.0075	0.00716667	0.007	0.0055	0.007	0.0065	0.028	0.0295	0.031	0.01	0.02	0.009	0.0215	0.021	0.023
640	0.00925	0.0095	0.008	0.04525	0.034	0.0385	0.00475	0.0065	0.003	0.0085	0.008	0.0045	0.005	0.0085	0.005	0.0055	0.0065	0.0085	0.00725	0.0065	0.005	0.0055	0.00475	0.006	0.0055	0.00425	0.006	0.007	0.00625	0.0075	0.006	0.004	0.0055	0.007	0.0075	0.0075	0.005	0.0075	0.007	0.0295	0.0315	0.0325	0.0105	0.02	0.01075	0.022	0.022	0.023
660	0.00925	0.01	0.008	0.04975	0.037	0.042	0.00475	0.007	0.003	0.0085	0.00816667	0.0045	0.005	0.0085	0.00466667	0.00566667	0.0065	0.0085	0.00725	0.0065	0.005	0.0055	0.00475	0.006	0.0055	0.00425	0.0065	0.007	0.00625	0.0075	0.006	0.0045	0.0055	0.007	0.00766667	0.0075	0.005	0.0065	0.007	0.033	0.034	0.035	0.0105	0.02	0.01125	0.0225	0.02175	0.02375
680	0.00925	0.01	0.008	0.05375	0.04	0.046	0.00475	0.007	0.003	0.009	0.00816667	0.0045	0.005	0.008	0.00516667	0.00566667	0.0065	0.0085	0.00725	0.0065	0.005	0.006	0.00475	0.006	0.0055	0.00425	0.0065	0.007	0.00625	0.0075	0.006	0.004	0.0055	0.0065	0.00766667	0.0075	0.0045	0.007	0.007	0.0355	0.036	0.0375	0.0105	0.021	0.01125	0.02275	0.022	0.024
700	0.00925	0.01	0.008	0.05825	0.044	0.0495	0.00525	0.007	0.003	0.009	0.00816667	0.0045	0.005	0.0085	0.00466667	0.00566667	0.0065	0.0085	0.00725	0.0065	0.0055	0.0055	0.00475	0.0065	0.006	0.00425	0.0065	0.007	0.00625	0.0075	0.006	0.004	0.0055	0.005	0.00766667	0.0075	0.0045	0.0065	0.007	0.039	0.0385	0.0395	0.0105	0.021	0.01175	0.0225	0.02225	0.02375
720	0.0095	0.01	0.008	0.064	0.0475	0.054	0.005	0.007	0.003	0.009	0.008	0.005	0.005	0.0085	0.005	0.0055	0.0065	0.0085	0.0075	0.0065	0.005	0.006	0.005	0.006	0.0055	0.0045	0.0065	0.007	0.0065	0.0075	0.006	0.005	0.0055	0.0055	0.0075	0.0075	0.0045	0.008	0.007	0.0445	0.041	0.0425	0.0105	0.021	0.0115	0.02325	0.02275	0.02375
740	0.00975	0.0105	0.0085	0.06875	0.0515	0.058	0.00475	0.007	0.003	0.009	0.008	0.005	0.005	0.0085	0.0045	0.0055	0.0065	0.0085	0.00725	0.0065	0.005	0.006	0.00475	0.0065	0.006	0.00425	0.007	0.007	0.00625	0.0075	0.006	0.005	0.0055	0.0055	0.0075	0.0075	0.005	0.008	0.007	0.0475	0.0435	0.045	0.0105	0.021	0.01175	0.0235	0.02275	0.02425
760	0.00975	0.0105	0.009	0.07525	0.0565	0.063	0.00525	0.007	0.003	0.009	0.008	0.005	0.005	0.009	0.005	0.0055	0.007	0.009	0.00725	0.0065	0.0055	0.006	0.00475	0.0065	0.006	0.00425	0.007	0.007	0.00625	0.0075	0.006	0.005	0.0055	0.005	0.0075	0.0075	0.005	0.008	0.007	0.052	0.046	0.0475	0.0105	0.0215	0.01125	0.0235	0.02275	0.02425
780	0.00975	0.0105	0.009	0.08125	0.0605	0.069	0.00475	0.007	0.003	0.009	0.0085	0.005	0.005	0.0085	0.0055	0.0055	0.007	0.0085	0.00725	0.0065	0.0055	0.006	0.00475	0.0065	0.006	0.00425	0.007	0.007	0.00625	0.0075	0.006	0.005	0.006	0.005	0.0075	0.0075	0.005	0.009	0.007	0.0555	0.049	0.051	0.0105	0.021	0.01125	0.0235	0.02275	0.02425
800	0.00975	0.0105	0.009	0.08725	0.066	0.075	0.00475	0.007	0.003	0.00933333	0.009	0.005	0.00483333	0.00883333	0.0055	0.0055	0.00683333	0.00883333	0.00725	0.0065	0.0055	0.006	0.00475	0.0065	0.006	0.00425	0.007	0.0075	0.00625	0.0075	0.00583333	0.0055	0.00533333	0.006	0.0075	0.00733333	0.005	0.009	0.00683333	0.058	0.0518333	0.0533333	0.011	0.0215	0.01125	0.0235	0.02275	0.02475
820	0.00975	0.0105	0.009	0.09325	0.071	0.081	0.00525	0.007	0.003	0.009	0.00916667	0.005	0.005	0.009	0.00566667	0.00566667	0.007	0.009	0.00775	0.0065	0.0055	0.006	0.00475	0.0065	0.006	0.00425	0.007	0.0075	0.00625	0.0075	0.006	0.004	0.0055	0.005	0.00766667	0.0075	0.005	0.0105	0.007	0.065	0.055	0.0565	0.0105	0.023	0.01125	0.0235	0.02275	0.02475
840	0.00975	0.0105	0.0095	0.10025	0.077	0.087	0.00525	0.007	0.003	0.0095	0.00916667	0.005	0.005	0.009	0.00516667	0.00566667	0.007	0.0085	0.00725	0.0065	0.0055	0.006	0.00475	0.0065	0.006	0.00425	0.007	0.0075	0.00625	0.0075	0.006	0.0045	0.0055	0.0055	0.00766667	0.0075	0.0055	0.0105	0.007	0.067	0.058	0.06	0.0105	0.0215	0.01125	0.02325	0.0235	0.025
860	0.00975	0.0105	0.0095	0.10675	0.083	0.092	0.00525	0.007	0.003	0.0095	0.009	0.005	0.005	0.0085	0.005	0.0055	0.007	0.009	0.00775	0.0065	0.0055	0.006	0.00475	0.0065	0.006	0.00425	0.007	0.0075	0.00625	0.0075	0.006	0.0045	0.0055	0.0055	0.0075	0.008	0.0055	0.01	0.007	0.073	0.0615	0.0635	0.011	0.0215	0.01125	0.0235	0.02275	0.02475
880	0.00975	0.0105	0.0095	0.11375	0.0885	0.0985	0.00525	0.007	0.003	0.0095	0.009	0.005	0.005	0.009	0.0055	0.006	0.007	0.009	0.00825	0.0065	0.0055	0.0055	0.00525	0.0065	0.006	0.00425	0.007	0.007	0.00675	0.0075	0.006	0.0045	0.0055	0.0045	0.0075	0.008	0.0055	0.0115	0.007	0.0705	0.0645	0.067	0.0105	0.0215	0.01125	0.0235	0.02275	0.02475
900	0.00975	0.0105	0.0095	0.12175	0.0945	0.105	0.00525	0.007	0.003	0.0095	0.009	0.005	0.005	0.009	0.005	0.0055	0.007	0.009	0.00725	0.0065	0.0055	0.006	0.00475	0.0065	0.006	0.00425	0.007	0.0075	0.00625	0.0075	0.006	0.005	0.006	0.005	0.0075	0.008	0.0055	0.0115	0.007	0.074	0.068	0.071	0.0105	0.0205	0.01125	0.024	0.02325	0.02475
920	0.00975	0.0105	0.01	0.12875	0.1015	0.1125	0.00525	0.007	0.003	0.0095	0.00916667	0.005	0.005	0.009	0.00516667	0.00616667	0.007	0.009	0.00775	0.0065	0.006	0.0065	0.00525	0.0065	0.006	0.00425	0.007	0.0075	0.00625	0.0075	0.006	0.0045	0.006	0.005	0.00766667	0.008	0.0055	0.0115	0.007	0.078	0.0715	0.074	0.011	0.021	0.01125	0.024	0.023	0.025
940	0.01	0.0105	0.0105	0.1365	0.109	0.1195	0.005	0.007	0.003	0.01	0.009	0.005	0.005	0.009	0.0055	0.006	0.007	0.009	0.008	0.0065	0.006	0.0065	0.005	0.0065	0.006	0.004	0.007	0.0075	0.007	0.0085	0.006	0.005	0.006	0.0045	0.0075	0.008	0.0055	0.0105	0.007	0.0825	0.0755	0.0775	0.011	0.0205	0.011	0.02375	0.02325	0.02475
960	0.01025	0.0105	0.0105	0.14375	0.1155	0.1265	0.00525	0.007	0.003	0.01	0.009	0.005	0.005	0.009	0.0055	0.006	0.007	0.009	0.00825	0.0065	0.0055	0.0065	0.00525	0.0065	0.006	0.00425	0.007	0.0075	0.00675	0.0075	0.006	0.005	0.006	0.0055	0.0075	0.008	0.0055	0.0115	0.0075	0.0865	0.0795	0.0815	0.0105	0.021	0.01125	0.024	0.02275	0.02475
980	0.01075	0.0105	0.0105	0.15125	0.1225	0.1335	0.00525	0.007	0.003	0.01	0.009	0.005	0.005	0.009	0.0055	0.006	0.007	0.009	0.00825	0.0065	0.0065	0.006	0.00525	0.0065	0.006	0.00425	0.007	0.0075	0.00675	0.0085	0.006	0.005	0.006	0.0055	0.0075	0.008	0.0055	0.011	0.007	0.0915	0.083	0.0855	0.011	0.021	0.01125	0.024	0.02275	0.02475
1000	0.01075	0.0105	0.0105	0.16025	0.1295	0.1405	0.00525	0.007	0.003	0.01	0.009	0.005	0.005	0.009	0.005	0.006	0.007	0.009	0.00825	0.0065	0.0065	0.006	0.00525	0.0065	0.006	0.00425	0.007	0.0075	0.00675	0.008	0.006	0.0055	0.006	0.005	0.0075	0.0075	0.006	0.0085	0.007	0.0965	0.087	0.09	0.0105	0.023	0.01125	0.02375	0.02275	0.02475
1020	0.01075	0.0105	0.0105	0.16575	0.1365	0.1475	0.00525	0.007	0.003	0.01	0.0095	0.005	0.005	0.009	0.0055	0.006	0.007	0.009	0.00825	0.0065	0.006	0.006	0.00525	0.0065	0.006	0.00425	0.007	0.0075	0.00625	0.0085	0.006	0.0055	0.006	0.0055	0.0075	0.008	0.006	0.0085	0.0075	0.101	0.0915	0.0945	0.0105	0.024	0.01125	0.0235	0.02275	0.02475
1040	0.01025	0.0115	0.011	0.17125	0.1425	0.1535	0.00525	0.007	0.003	0.01	0.0095	0.005	0.005	0.009	0.0055	0.006	0.007	0.009	0.00825	0.007	0.006	0.0065	0.00525	0.0065	0.006	0.00425	0.007	0.008	0.00675	0.0085	0.006	0.005	0.006	0.0055	0.008	0.008	0.006	0.009	0.007	0.107	0.0955	0.099	0.0105	0.0205	0.01125	0.0235	0.02275	0.02475
1060	0.01075	0.0115	0.011	0.17725	0.1485	0.16	0.00525	0.007	0.003	0.00983333	0.01	0.0045	0.00483333	0.00883333	0.0055	0.006	0.00683333	0.00883333	0.00825	0.007	0.0065	0.0065	0.00525	0.0065	0.006	0.00425	0.007	0.008	0.00675	0.0085	0.00583333	0.005	0.00583333	0.005	0.008	0.00783333	0.006	0.0055	0.00733333	0.112	0.0998333	0.103333	0.0105	0.0205	0.01125	0.02325	0.02275	0.02475
1080	0.01075	0.0105	0.011	0.18175	0.1555	0.1665	0.00525	0.007	0.003	0.01	0.0095	0.005	0.005	0.0085	0.005	0.006	0.007	0.009	0.00825	0.0065	0.0065	0.0065	0.00525	0.0065	0.006	0.00425	0.007	0.0075	0.00725	0.0085	0.006	0.0055	0.006	0.0055	0.008	0.008	0.0065	0.006	0.007	0.117	0.1045	0.108	0.0105	0.021	0.01125	0.02325	0.02275	0.02475
1100	0.01075	0.0115	0.011	0.18625	0.1615	0.173	0.00525	0.007	0.0035	0.01	0.01	0.005	0.005	0.009	0.0055	0.006	0.007	0.009	0.00825	0.007	0.0065	0.0065	0.00525	0.0065	0.006	0.00425	0.007	0.008	0.00675	0.008	0.006	0.0055	0.006	0.0055	0.0085	0.008	0.0065	0.0055	0.0075	0.122	0.1095	0.1135	0.0105	0.0205	0.01125	0.0235	0.02275	0.02425
1120	0.01025	0.0115	0.011	0.19025	0.167	0.178	0.00525	0.007	0.003	0.01	0.01	0.005	0.005	0.009	0.005	0.0065	0.007	0.009	0.00825	0.007	0.0065	0.0065	0.00525	0.0065	0.006	0.00475	0.007	0.008	0.00725	0.008	0.006	0.0085	0.006	0.0055	0.0085	0.008	0.0065	0.0055	0.0075	0.127	0.1145	0.118	0.0105	0.0205	0.01125	0.0235	0.02275	0.02425
1140	0.01075	0.0115	0.011	0.19425	0.1725	0.1835	0.00525	0.007	0.0035	0.0105	0.01	0.005	0.005	0.009	0.0055	0.0065	0.007	0.009	0.00825	0.007	0.006	0.0065	0.00525	0.0065	0.006	0.00425	0.007	0.008	0.00725	0.0085	0.006	0.006	0.006	0.0055	0.0085	0.008	0.0065	0.0055	0.0075	0.132	0.1195	0.1225	0.0105	0.0255	0.01075	0.0235	0.02225	0.02425
1160	0.0105	0.0115	0.011	0.1985	0.1765	0.1875	0.005	0.007	0.003	0.0105	0.01	0.005	0.005	0.009	0.0055	0.0065	0.0075	0.009	0.008	0.007	0.0065	0.0065	0.0055	0.0065	0.0065	0.0045	0.007	0.008	0.007	0.0085	0.006	0.006	0.006	0.0055	0.0085	0.0085	0.0065	0.0055	0.0075	0.137	0.1235	0.1275	0.0105	0.0205	0.011	0.0235	0.02275	0.02375
1180	0.01075	0.0115	0.011	0.20225	0.18	0.1915	0.00525	0.007	0.003	0.0103333	0.01	0.005	0.00483333	0.00883333	0.0055	0.0065	0.00683333	0.00883333	0.00825	0.007	0.0065	0.0065	0.00525	0.0065	0.006	0.00475	0.007	0.008	0.00675	0.0085	0.00583333	0.006	0.00583333	0.0055	0.0085	0.00833333	0.0065	0.0055	0.00733333	0.141	0.128333	0.131333	0.0105	0.0275	0.01075	0.0235	0.02225	0.02375
1200	0.01075	0.0115	0.011	0.20675	0.1845	0.198	0.00525	0.007	0.0035	0.0103333	0.01	0.005	0.00483333	0.00883333	0.0055	0.0065	0.00683333	0.00883333	0.00825	0.007	0.0065	0.0065	0.00525	0.0065	0.006	0.00425	0.007	0.008	0.00725	0.0085	0.00583333	0.006	0.00583333	0.0055	0.0085	0.00833333	0.0065	0.0055	0.00733333	0.1455	0.132333	0.135833	0.01	0.0205	0.01025	0.02375	0.02225	0.02375
1220	0.01075	0.0115	0.011	0.21075	0.1875	0.2005	0.00525	0.007	0.003	0.0105	0.0101667	0.005	0.005	0.009	0.00566667	0.00666667	0.007	0.009	0.00825	0.0075	0.0065	0.0065	0.00525	0.0065	0.006	0.00425	0.007	0.008	0.00725	0.0085	0.006	0.006	0.006	0.006	0.00866667	0.0085	0.0065	0.0055	0.0075	0.149	0.1375	0.1405	0.01	0.023	0.01075	0.023	0.02175	0.02375
1240	0.01075	0.0115	0.0105	0.21425	0.1915	0.2045	0.00525	0.0075	0.003	0.0105	0.01	0.005	0.005	0.009	0.0055	0.0065	0.0075	0.009	0.00825	0.007	0.0065	0.0065	0.00575	0.0065	0.0065	0.00475	0.007	0.008	0.00725	0.0085	0.006	0.006	0.006	0.006	0.0085	0.008	0.0065	0.0055	0.0075	0.1525	0.141	0.145	0.0105	0.0205	0.01125	0.0235	0.02175	0.02375
1260	0.01075	0.0115	0.011	0.21875	0.1955	0.2095	0.00525	0.007	0.003	0.0103333	0.01	0.005	0.00483333	0.00883333	0.0055	0.0065	0.00783333	0.00883333	0.00825	0.007	0.0065	0.0065	0.00525	0.0065	0.0065	0.00475	0.007	0.008	0.00725	0.0085	0.00583333	0.006	0.00583333	0.006	0.0085	0.00833333	0.0065	0.0055	0.00733333	0.158	0.145833	0.148833	0.01	0.0205	0.01125	0.023	0.02175	0.02375
1280	0.01075	0.0115	0.011	0.22225	0.1995	0.213	0.00525	0.007	0.003	0.0105	0.01	0.005	0.005	0.009	0.005	0.0065	0.007	0.009	0.00825	0.007	0.0065	0.0065	0.00525	0.0065	0.006	0.00425	0.007	0.008	0.00725	0.0085	0.006	0.006	0.006	0.006	0.0085	0.0085	0.0065	0.0055	0.0075	0.161	0.15	0.153	0.01	0.02	0.01025	0.0225	0.02175	0.02375
1300	0.01075	0.0115	0.011	0.22225	0.2015	0.217	0.00525	0.007	0.003	0.0108333	0.01	0.005	0.00483333	0.00883333	0.0055	0.0065	0.00733333	0.00883333	0.00825	0.0075	0.0065	0.0065	0.00575	0.0065	0.006	0.00475	0.007	0.008	0.00675	0.0085	0.00583333	0.006	0.00583333	0.006	0.0085	0.00833333	0.0065	0.0055	0.00733333	0.1635	0.152833	0.156333	0.01	0.0205	0.01025	0.02225	0.02175	0.02375
1320	0.01075	0.0115	0.011	0.22925	0.2055	0.2235	0.00525	0.007	0.0035	0.0108333	0.01	0.005	0.00483333	0.00883333	0.0055	0.0065	0.00783333	0.00883333	0.00875	0.0075	0.0065	0.0065	0.00525	0.0065	0.006	0.00475	0.0075	0.008	0.00725	0.0085	0.00583333	0.006	0.00583333	0.006	0.0085	0.00833333	0.0065	0.0055	0.00733333	0.1655	0.157333	0.160333	0.0105	0.0205	0.01025	0.0225	0.02175	0.02375
1340	0.01075	0.0115	0.0105	0.23425	0.209	0.2235	0.00525	0.007	0.003	0.011	0.01	0.005	0.005	0.009	0.0055	0.0065	0.008	0.009	0.00825	0.007	0.0065	0.0065	0.00525	0.0065	0.006	0.00425	0.007	0.008	0.00675	0.008	0.006	0.006	0.006	0.006	0.0085	0.0085	0.0075	0.0055	0.0075	0.1695	0.16	0.164	0.01	0.022	0.01025	0.02275	0.02175	0.02375
1360	0.01075	0.0115	0.011	0.23575	0.2115	0.23	0.00525	0.0075	0.003	0.0108333	0.01	0.005	0.00483333	0.00883333	0.0055	0.0065	0.00783333	0.00883333	0.00825	0.0075	0.0065	0.0065	0.00575	0.0065	0.0065	0.00425	0.0075	0.008	0.00725	0.0085	0.00583333	0.006	0.00583333	0.006	0.0085	0.00833333	0.0065	0.0055	0.00733333	0.173	0.163333	0.166833	0.01	0.022	0.01075	0.02225	0.02175	0.02275
1380	0.01075	0.0115	0.011	0.23675	0.214	0.2335	0.00525	0.007	0.003	0.0108333	0.01	0.005	0.00483333	0.00883333	0.0055	0.007	0.00783333	0.00883333	0.00875	0.007	0.0065	0.0065	0.00525	0.0065	0.0065	0.00425	0.007	0.008	0.00725	0.0085	0.00583333	0.006	0.00583333	0.0065	0.0085	0.00833333	0.007	0.0055	0.00733333	0.175	0.165833	0.169333	0.01	0.0195	0.01025	0.0225	0.02175	0.02275
1400	0.01075	0.0115	0.0105	0.24075	0.2175	0.2355	0.00525	0.007	0.003	0.0108333	0.01	0.005	0.00483333	0.00883333	0.005	0.007	0.00783333	0.00883333	0.00825	0.007	0.0065	0.0065	0.00525	0.0065	0.006	0.00425	0.007	0.008	0.00725	0.0085	0.00583333	0.006	0.00633333	0.0065	0.0085	0.00833333	0.0075	0.0055	0.00733333	0.179	0.168833	0.172333	0.01	0.0215	0.01075	0.0225	0.02175	0.02275
1420	0.01075	0.012	0.0105	0.24175	0.2195	0.238	0.00525	0.0075	0.003	0.011	0.01	0.005	0.005	0.009	0.0055	0.007	0.008	0.009	0.00825	0.0075	0.0065	0.0065	0.00575	0.0065	0.006	0.00425	0.007	0.008	0.00725	0.0085	0.006	0.006	0.0065	0.0065	0.0085	0.0085	0.0075	0.0055	0.0075	0.1835	0.172	0.175	0.01	0.025	0.01025	0.0225	0.02175	0.02275
1440	0.01075	0.012	0.011	0.24425	0.2235	0.2415	0.00525	0.007	0.003	0.011	0.01	0.0055	0.005	0.009	0.0055	0.007	0.008	0.009	0.00825	0.0075	0.0065	0.006	0.00575	0.0065	0.0065	0.00475	0.007	0.008	0.00725	0.0085	0.006	0.00625	0.0065	0.0065	0.0085	0.0085	0.00725	0.0055	0.0075	0.18825	0.176	0.179	0.01	0.0215	0.01025	0.0225	0.02125	0.02275
1460	0.01075	0.012	0.011	0.24675	0.226	0.246	0.00525	0.0075	0.003	0.0108333	0.01	0.005	0.00483333	0.00883333	0.006	0.007	0.00783333	0.00883333	0.00825	0.007	0.0065	0.0065	0.00575	0.0065	0.0065	0.00475	0.007	0.008	0.00725	0.0085	0.00583333	0.006	0.00633333	0.0065	0.0085	0.00833333	0.0075	0.0055	0.00733333	0.19	0.178333	0.181833	0.01	0.0235	0.01025	0.0225	0.02125	0.02275
1480	0.01075	0.012	0.011	0.25175	0.2285	0.2475	0.00525	0.0075	0.003	0.0108333	0.01	0.005	0.00483333	0.00883333	0.0055	0.007	0.00783333	0.00883333	0.00825	0.007	0.0065	0.0065	0.00575	0.0065	0.006	0.00425	0.0075	0.008	0.00725	0.0085	0.00583333	0.006	0.00633333	0.0065	0.0085	0.00833333	0.0075	0.0055	0.00733333	0.192	0.181333	0.183833	0.01	0.0195	0.01025	0.02225	0.02125	0.02275
1500	0.01075	0.012	0.011	0.25325	0.2305	0.2525	0.00525	0.0075	0.0035	0.011	0.01	0.005	0.005	0.009	0.0055	0.007	0.008	0.009	0.00825	0.007	0.0065	0.0065	0.00575	0.0065	0.006	0.00475	0.0075	0.008	0.00725	0.0085	0.006	0.0065	0.0065	0.0065	0.0085	0.0085	0.0075	0.0055	0.0075	0.2	0.185	0.187	0.01	0.0195	0.01025	0.0225	0.02125	0.02275
1520	0.01075	0.0125	0.011	0.25525	0.2325	0.2495	0.00525	0.0075	0.003	0.0108333	0.01	0.0055	0.00483333	0.00883333	0.0055	0.007	0.00783333	0.00883333	0.00825	0.0075	0.0065	0.0065	0.00525	0.0065	0.0065	0.00475	0.007	0.008	0.00725	0.0085	0.00583333	0.0065	0.00633333	0.0065	0.0085	0.00833333	0.0075	0.0055	0.00733333	0.201	0.187833	0.189833	0.01	0.027	0.01025	0.0225	0.02125	0.02275
1540	0.01075	0.0125	0.011	0.25575	0.2345	0.25	0.00525	0.0075	0.003	0.011	0.0105	0.0055	0.005	0.009	0.006	0.007	0.008	0.009	0.00875	0.0075	0.0065	0.0065	0.00575	0.0065	0.006	0.00475	0.0075	0.008	0.00725	0.0085	0.006	0.00675	0.0065	0.0065	0.0085	0.0085	0.00725	0.006	0.0075	0.20375	0.1915	0.1925	0.01	0.0205	0.01025	0.022	0.02075	0.02275
1560	0.01075	0.012	0.011	0.25575	0.2365	0.253	0.00525	0.0075	0.003	0.0108333	0.0105	0.005	0.00483333	0.00883333	0.0055	0.007	0.00783333	0.00883333	0.00875	0.007	0.0065	0.0065	0.00575	0.0065	0.0065	0.00475	0.007	0.008	0.00725	0.0085	0.00583333	0.007	0.00633333	0.0065	0.0085	0.00833333	0.0075	0.0055	0.00733333	0.2045	0.193333	0.195333	0.01	0.0225	0.01075	0.02225	0.02075	0.02275
1580	0.01075	0.0125	0.011	0.25775	0.238	0.2555	0.00525	0.008	0.003	0.0108333	0.0105	0.0055	0.00483333	0.00883333	0.0055	0.007	0.00783333	0.00883333	0.00875	0.0075	0.0065	0.0065	0.00575	0.007	0.0065	0.00425	0.007	0.008	0.00725	0.0085	0.00583333	0.007	0.00633333	0.0065	0.0085	0.00833333	0.0075	0.0055	0.00733333	0.207	0.196333	0.198833	0.01	0.0195	0.01025	0.022	0.02075	0.02275
1600	0.01075	0.0125	0.0105	0.25875	0.24	0.2545	0.00525	0.0075	0.003	0.0115	0.011	0.0055	0.005	0.009	0.006	0.007	0.008	0.009	0.00875	0.0075	0.0065	0.0065	0.00525	0.0065	0.006	0.00425	0.007	0.008	0.00725	0.0085	0.006	0.007	0.0065	0.0065	0.0085	0.0085	0.0075	0.0055	0.0075	0.2085	0.1985	0.202	0.01	0.021	0.01075	0.02225	0.02075	0.02225
1620	0.0105	0.0125	0.011	0.258	0.242	0.258	0.005	0.0075	0.0035	0.011	0.0105	0.0055	0.005	0.009	0.006	0.007	0.008	0.009	0.0085	0.0075	0.0065	0.0065	0.0055	0.0065	0.0065	0.0045	0.007	0.008	0.007	0.0085	0.006	0.007	0.0065	0.0065	0.0085	0.0085	0.0075	0.0055	0.0075	0.2095	0.2015	0.2035	0.01	0.02	0.0105	0.02175	0.02075	0.02175
1640	0.01075	0.0125	0.0105	0.25925	0.243	0.258	0.00525	0.0075	0.003	0.011	0.0105	0.0055	0.005	0.009	0.0055	0.007	0.008	0.009	0.00875	0.0075	0.0065	0.0065	0.00575	0.0065	0.006	0.00475	0.0075	0.008	0.00725	0.0085	0.006	0.007	0.006	0.0065	0.0085	0.0085	0.0075	0.0055	0.0075	0.2115	0.203	0.206	0.0095	0.024	0.01025	0.0215	0.02075	0.02225
1660	0.01075	0.0125	0.0105	0.26075	0.2455	0.259	0.00525	0.0075	0.003	0.0113333	0.011	0.0055	0.00483333	0.00883333	0.006	0.0065	0.00783333	0.00883333	0.00875	0.0075	0.0065	0.0065	0.00575	0.0065	0.006	0.00425	0.007	0.008	0.00725	0.0085	0.00583333	0.007	0.00633333	0.0065	0.0085	0.00833333	0.0075	0.0055	0.00733333	0.2175	0.205833	0.209333	0.01	0.0195	0.01075	0.021	0.02075	0.02225
1680	0.01075	0.0125	0.011	0.26175	0.247	0.26	0.00525	0.0075	0.003	0.0106667	0.011	0.0055	0.00466667	0.00866667	0.006	0.007	0.00766667	0.00916667	0.00825	0.0075	0.0065	0.0065	0.00525	0.0065	0.006	0.00425	0.007	0.008	0.00725	0.0085	0.00566667	0.007	0.00616667	0.0065	0.009	0.00816667	0.0075	0.0055	0.00716667	0.2195	0.208167	0.210667	0.01	0.0305	0.01025	0.0215	0.02075	0.02175
1700	0.01075	0.0125	0.0105	0.26275	0.248	0.262	0.00525	0.0075	0.003	0.0113333	0.011	0.0055	0.00483333	0.00883333	0.006	0.007	0.00783333	0.00883333	0.00875	0.007	0.0065	0.0065	0.00575	0.0065	0.0065	0.00425	0.0075	0.008	0.00725	0.0085	0.00583333	0.007	0.00633333	0.0065	0.009	0.00833333	0.0075	0.006	0.00733333	0.2275	0.210333	0.212833	0.01	0.0295	0.01025	0.0215	0.02075	0.02175
1720	0.01075	0.0125	0.01	0.26325	0.25	0.263	0.00525	0.0075	0.003	0.0115	0.011	0.0055	0.005	0.009	0.006	0.007	0.008	0.009	0.00825	0.0075	0.0065	0.0065	0.00575	0.0065	0.006	0.00425	0.007	0.008	0.00725	0.0085	0.006	0.007	0.0065	0.007	0.009	0.0085	0.0075	0.0055	0.0075	0.2315	0.213	0.2195	0.01	0.02	0.01125	0.02125	0.02075	0.02175
1740	0.01075	0.0125	0.0105	0.26375	0.251	0.263	0.00525	0.007	0.003	0.0113333	0.011	0.005	0.00483333	0.00883333	0.006	0.007	0.00783333	0.00883333	0.00825	0.007	0.0065	0.0065	0.00525	0.0065	0.006	0.00425	0.007	0.008	0.00725	0.0085	0.00583333	0.007	0.00633333	0.0065	0.0085	0.00833333	0.0075	0.0055	0.00733333	0.228	0.214333	0.225833	0.0095	0.02	0.01525	0.0215	0.02075	0.02175
1760	0.01025	0.0125	0.0105	0.26525	0.253	0.264	0.00525	0.0075	0.003	0.012	0.011	0.0055	0.005	0.009	0.006	0.007	0.008	0.009	0.00825	0.007	0.0065	0.0065	0.00525	0.0065	0.0065	0.00425	0.0075	0.008	0.00675	0.0085	0.006	0.007	0.006	0.0065	0.0085	0.0085	0.0075	0.0055	0.0075	0.233	0.2175	0.2315	0.01	0.022	0.00975	0.02125	0.02075	0.02175
1780	0.0105	0.0135	0.01	0.267	0.2545	0.265	0.005	0.0075	0.003	0.0118333	0.011	0.0055	0.00483333	0.00883333	0.006	0.007	0.00783333	0.00883333	0.008	0.0075	0.0065	0.0065	0.0055	0.0065	0.006	0.004	0.0075	0.008	0.007	0.0085	0.00583333	0.007	0.00633333	0.0065	0.0095	0.00833333	0.0075	0.0055	0.00733333	0.2345	0.218833	0.231333	0.01	0.0185	0.01	0.0215	0.02025	0.02175
1800	0.01075	0.0125	0.011	0.26675	0.2545	0.2655	0.00525	0.0075	0.0035	0.0118333	0.011	0.0055	0.00483333	0.00883333	0.0055	0.007	0.00783333	0.00883333	0.00825	0.0075	0.0065	0.0065	0.00575	0.0065	0.006	0.00425	0.007	0.008	0.00725	0.0085	0.00583333	0.007	0.00633333	0.0065	0.009	0.00833333	0.0075	0.0055	0.00733333	0.236	0.221333	0.230833	0.01	0.02	0.01025	0.0215	0.02025	0.02175
1820	0.01075	0.013	0.01	0.26825	0.2555	0.2675	0.00525	0.0075	0.003	0.0118333	0.011	0.0055	0.00483333	0.00883333	0.006	0.007	0.00783333	0.00883333	0.00875	0.0075	0.0065	0.0065	0.00575	0.0065	0.006	0.00425	0.0075	0.008	0.00725	0.0085	0.00583333	0.007	0.00633333	0.007	0.009	0.00833333	0.0075	0.0055	0.00733333	0.235	0.222833	0.229333	0.0095	0.0195	0.01025	0.0215	0.02025	0.02175
1840	0.01075	0.0125	0.01	0.26875	0.2565	0.267	0.00575	0.0075	0.003	0.012	0.011	0.0055	0.005	0.009	0.006	0.007	0.008	0.009	0.00825	0.007	0.0065	0.0065	0.00575	0.0065	0.0065	0.00475	0.0075	0.008	0.00725	0.0085	0.006	0.007	0.0065	0.0065	0.0095	0.0085	0.0075	0.0055	0.0075	0.237	0.2255	0.23	0.0095	0.02	0.01025	0.021	0.02025	0.02175
1860	0.01075	0.014	0.0105	0.27025	0.258	0.2675	0.00525	0.0075	0.003	0.0118333	0.011	0.0055	0.00483333	0.00883333	0.006	0.007	0.00783333	0.00883333	0.00825	0.007	0.0065	0.0065	0.00575	0.0065	0.006	0.00475	0.0075	0.008	0.00725	0.0085	0.00583333	0.007	0.00633333	0.007	0.0095	0.00833333	0.0075	0.0055	0.00733333	0.237	0.226833	0.232833	0.01	0.0225	0.01025	0.021	0.02025	0.02125
1880	0.0105	0.0125	0.01	0.271	0.2585	0.2685	0.0055	0.0075	0.003	0.0118333	0.011	0.006	0.00483333	0.00883333	0.006	0.007	0.00783333	0.00883333	0.008	0.007	0.0065	0.0065	0.0055	0.0065	0.006	0.0045	0.0075	0.008	0.007	0.0085	0.00583333	0.007	0.00633333	0.007	0.009	0.00833333	0.0075	0.0055	0.00733333	0.2375	0.228833	0.234333	0.01	0.019	0.01	0.02125	0.02025	0.02125
1900	0.011	0.013	0.01	0.2715	0.26	0.2685	0.005	0.0075	0.003	0.012	0.011	0.0055	0.005	0.009	0.006	0.0065	0.008	0.009	0.008	0.007	0.0065	0.0065	0.0055	0.0065	0.006	0.004	0.0075	0.008	0.007	0.0085	0.006	0.007	0.0065	0.0065	0.0095	0.0085	0.0075	0.0055	0.0075	0.2395	0.2315	0.237	0.0095	0.0215	0.01	0.021	0.01975	0.02125
1920	0.01075	0.013	0.01	0.27275	0.26	0.2695	0.00525	0.0075	0.003	0.0125	0.011	0.0055	0.005	0.009	0.006	0.007	0.008	0.009	0.00825	0.007	0.0065	0.0065	0.00525	0.0065	0.006	0.00425	0.0075	0.008	0.00725	0.0085	0.006	0.007	0.007	0.007	0.009	0.0085	0.0075	0.0055	0.0075	0.24	0.2335	0.2395	0.01	0.0185	0.01025	0.021	0.01975	0.02075
1940	0.01125	0.0125	0.01	0.27325	0.261	0.2705	0.00525	0.0075	0.003	0.012	0.011	0.0055	0.005	0.009	0.006	0.007	0.008	0.009	0.00825	0.0075	0.0065	0.0065	0.00575	0.0065	0.0065	0.00425	0.0075	0.0085	0.00725	0.0085	0.0065	0.007	0.0065	0.007	0.0095	0.0085	0.0075	0.0055	0.0075	0.2435	0.2355	0.241	0.01	0.026	0.01025	0.02075	0.01975	0.02125
1960	0.011	0.0125	0.01	0.2735	0.262	0.2705	0.005	0.0075	0.003	0.0125	0.011	0.006	0.005	0.009	0.0055	0.007	0.008	0.009	0.0085	0.0075	0.0065	0.0065	0.0055	0.0065	0.0065	0.004	0.0075	0.008	0.007	0.0085	0.0055	0.007	0.007	0.007	0.0095	0.0085	0.0075	0.0055	0.0075	0.247	0.237	0.2435	0.01	0.019	0.01	0.021	0.01975	0.02075
1980	0.01125	0.013	0.0105	0.27525	0.263	0.272	0.00525	0.0075	0.003	0.0123333	0.011	0.0055	0.00483333	0.00883333	0.006	0.007	0.00783333	0.00883333	0.00825	0.007	0.0065	0.0065	0.00575	0.0065	0.006	0.00425	0.0075	0.008	0.00725	0.0085	0.00583333	0.007	0.00633333	0.007	0.0095	0.00833333	0.0075	0.006	0.00733333	0.2495	0.238333	0.245333	0.01	0.0235	0.01025	0.0205	0.01975	0.02075
2000	0.011	0.013	0.01	0.276	0.264	0.272	0.005	0.0075	0.003	0.0118333	0.011	0.006	0.00483333	0.00883333	0.006	0.007	0.00783333	0.00883333	0.008	0.0075	0.0065	0.0065	0.0055	0.007	0.006	0.0045	0.0075	0.0085	0.007	0.0085	0.00583333	0.007	0.00683333	0.007	0.0095	0.00833333	0.0075	0.006	0.00733333	0.2525	0.240833	0.247333	0.01	0.0185	0.01	0.0205	0.01975	0.02075
2020	0.011	0.0125	0.01	0.2765	0.2645	0.273	0.005	0.007	0.003	0.0125	0.011	0.006	0.005	0.009	0.0055	0.007	0.008	0.009	0.008	0.007	0.0065	0.0065	0.0055	0.0065	0.006	0.0045	0.0075	0.008	0.007	0.0085	0.0065	0.007	0.0065	0.0075	0.0095	0.0085	0.0075	0.006	0.0075	0.255	0.2425	0.25	0.01	0.019	0.0105	0.021	0.01975	0.02075
2040	0.011	0.0125	0.01	0.2775	0.265	0.272	0.005	0.0075	0.003	0.0123333	0.011	0.006	0.00483333	0.00883333	0.006	0.007	0.00783333	0.00883333	0.008	0.007	0.0065	0.0065	0.0055	0.007	0.006	0.004	0.007	0.008	0.007	0.0085	0.00583333	0.007	0.00683333	0.007	0.0095	0.00833333	0.008	0.006	0.00733333	0.257	0.243833	0.251333	0.01	0.0185	0.01	0.0205	0.01975	0.02075
2060	0.01125	0.013	0.01	0.27775	0.266	0.274	0.00525	0.0075	0.003	0.0123333	0.011	0.006	0.00483333	0.00883333	0.006	0.007	0.00783333	0.00933333	0.00825	0.007	0.0065	0.0065	0.00575	0.0065	0.006	0.00425	0.007	0.0085	0.00725	0.0085	0.00633333	0.007	0.00633333	0.007	0.0095	0.00833333	0.0075	0.0055	0.00733333	0.2585	0.245833	0.253833	0.01	0.023	0.00975	0.0205	0.01975	0.02075
2080	0.01125	0.0125	0.01	0.27775	0.2665	0.274	0.00525	0.0075	0.003	0.0123333	0.0115	0.006	0.00483333	0.00883333	0.006	0.007	0.00833333	0.00983333	0.00825	0.007	0.0065	0.0065	0.00575	0.0065	0.006	0.00425	0.0075	0.0085	0.00725	0.0085	0.00633333	0.007	0.00683333	0.007	0.0095	0.00833333	0.0075	0.006	0.00733333	0.26	0.247833	0.256333	0.01	0.026	0.01025	0.0205	0.01975	0.02075
2100	0.01125	0.014	0.01	0.27925	0.2675	0.275	0.00525	0.0075	0.003	0.0125	0.0115	0.006	0.005	0.009	0.006	0.007	0.008	0.009	0.00825	0.0075	0.0065	0.0065	0.00575	0.0065	0.006	0.00425	0.0075	0.0085	0.00725	0.0085	0.006	0.007	0.007	0.0075	0.0095	0.0085	0.008	0.006	0.0075	0.262	0.249	0.258	0.01	0.027	0.01175	0.02025	0.01975	0.02075
2120	0.01175	0.013	0.0105	0.27975	0.2685	0.2755	0.00575	0.0075	0.003	0.0123333	0.0115	0.006	0.00483333	0.00883333	0.006	0.007	0.00833333	0.00983333	0.00875	0.0075	0.0065	0.0065	0.00575	0.0065	0.006	0.00425	0.0075	0.0085	0.00725	0.0085	0.00633333	0.007	0.00633333	0.0075	0.0095	0.00833333	0.008	0.0065	0.00733333	0.2635	0.250833	0.259333	0.01	0.0215	0.01025	0.0205	0.01975	0.02075
2140	0.01125	0.013	0.01	0.28025	0.2685	0.2765	0.00525	0.0075	0.003	0.0123333	0.0115	0.006	0.00483333	0.00883333	0.006	0.007	0.00783333	0.00883333	0.00825	0.007	0.0065	0.0065	0.00525	0.0065	0.006	0.00425	0.007	0.0085	0.00725	0.0085	0.00583333	0.007	0.00633333	0.007	0.0095	0.00833333	0.0075	0.0055	0.00733333	0.2645	0.251833	0.261333	0.01	0.019	0.01025	0.0205	0.01975	0.02075
2160	0.011	0.013	0.0105	0.2805	0.2695	0.277	0.005	0.0075	0.003	0.013	0.0115	0.006	0.005	0.009	0.0055	0.007	0.008	0.009	0.008	0.007	0.0065	0.0065	0.0055	0.007	0.006	0.0045	0.0075	0.008	0.007	0.0085	0.006	0.007	0.0065	0.0075	0.0095	0.0085	0.0075	0.0055	0.0075	0.2655	0.254	0.2635	0.01	0.02	0.0115	0.0205	0.01975	0.02075
2180	0.01125	0.0135	0.0105	0.28075	0.27	0.277	0.00525	0.0075	0.003	0.0125	0.0115	0.006	0.005	0.009	0.006	0.007	0.0085	0.01	0.00825	0.007	0.0065	0.0065	0.00575	0.0065	0.006	0.00425	0.0075	0.008	0.00725	0.0085	0.0065	0.007	0.007	0.007	0.0095	0.0085	0.008	0.0055	0.0075	0.2675	0.2555	0.2645	0.01	0.0235	0.01025	0.0205	0.01975	0.02075
2200	0.0115	0.0125	0.0105	0.281	0.2705	0.2775	0.005	0.0075	0.003	0.0128333	0.0115	0.006	0.00483333	0.00883333	0.006	0.007	0.00833333	0.00933333	0.0085	0.0075	0.0065	0.0065	0.0055	0.007	0.006	0.0045	0.0075	0.0085	0.007	0.0085	0.00633333	0.007	0.00683333	0.0085	0.0095	0.00833333	0.008	0.0055	0.00733333	0.269	0.256833	0.265833	0.0105	0.019	0.0105	0.02025	0.01925	0.02075
2220	0.01175	0.0145	0.0105	0.28125	0.2715	0.278	0.00525	0.008	0.003	0.013	0.012	0.006	0.005	0.009	0.006	0.007	0.0085	0.0095	0.00825	0.0075	0.0065	0.0065	0.00575	0.0065	0.0065	0.00475	0.0075	0.0085	0.00725	0.0085	0.006	0.0075	0.007	0.008	0.0095	0.0085	0.008	0.006	0.0075	0.27	0.2585	0.268	0.011	0.019	0.01025	0.0205	0.01925	0.01975
2240	0.011	0.0135	0.0105	0.281	0.2715	0.278	0.005	0.008	0.003	0.0128333	0.012	0.006	0.00483333	0.00883333	0.006	0.007	0.00783333	0.00933333	0.008	0.007	0.0065	0.0065	0.0055	0.0065	0.006	0.0045	0.0075	0.008	0.007	0.0085	0.00633333	0.007	0.00683333	0.0075	0.0095	0.00833333	0.008	0.006	0.00733333	0.272	0.259333	0.269333	0.011	0.0245	0.01	0.01975	0.01975	0.02075
2260	0.011	0.0135	0.0105	0.2795	0.272	0.278	0.005	0.0075	0.003	0.013	0.0115	0.006	0.005	0.009	0.006	0.007	0.008	0.009	0.008	0.0075	0.0065	0.0065	0.0055	0.0065	0.006	0.004	0.0075	0.0085	0.007	0.0085	0.006	0.007	0.007	0.0075	0.0095	0.0085	0.008	0.0065	0.0075	0.273	0.2605	0.271	0.011	0.0265	0.01	0.02	0.01975	0.02025
2280	0.0115	0.0135	0.0105	0.277	0.272	0.278	0.0055	0.0075	0.003	0.0128333	0.012	0.006	0.00483333	0.00883333	0.006	0.007	0.00783333	0.00933333	0.008	0.007	0.0065	0.0065	0.0055	0.0065	0.0065	0.0045	0.0075	0.0085	0.007	0.0085	0.00633333	0.007	0.00683333	0.01	0.0095	0.00833333	0.008	0.006	0.00733333	0.2745	0.261333	0.271333	0.011	0.0205	0.01	0.0195	0.01975	0.02075
2300	0.011	0.015	0.0105	0.275	0.272	0.276	0.0055	0.0075	0.003	0.0133333	0.012	0.006	0.00483333	0.00883333	0.006	0.007	0.00833333	0.00933333	0.0085	0.007	0.0065	0.0065	0.0055	0.0065	0.0065	0.004	0.0075	0.0085	0.007	0.0085	0.00633333	0.007	0.00683333	0.007	0.0095	0.00833333	0.008	0.0055	0.00733333	0.2755	0.262833	0.272833	0.011	0.02	0.01	0.02	0.01925	0.01975
2320	0.01175	0.0135	0.0105	0.27225	0.273	0.273	0.00525	0.0075	0.003	0.0128333	0.012	0.006	0.00483333	0.00883333	0.006	0.007	0.00833333	0.00933333	0.00825	0.0075	0.0065	0.0065	0.00525	0.0065	0.006	0.00425	0.0075	0.0085	0.00725	0.0085	0.00633333	0.007	0.00683333	0.0075	0.0095	0.00833333	0.008	0.0055	0.00733333	0.277	0.264333	0.274333	0.011	0.019	0.01175	0.01975	0.01925	0.01975
2340	0.01175	0.013	0.01	0.27075	0.2735	0.271	0.00525	0.0075	0.003	0.013	0.012	0.006	0.0055	0.009	0.006	0.007	0.0085	0.0095	0.00825	0.007	0.0065	0.0065	0.00575	0.0065	0.006	0.00425	0.007	0.008	0.00725	0.0085	0.0065	0.007	0.007	0.008	0.0095	0.0085	0.008	0.006	0.0075	0.278	0.2655	0.2755	0.0115	0.019	0.01125	0.0195	0.01925	0.01975
2360	0.01175	0.0135	0.0105	0.26925	0.2725	0.269	0.00525	0.0075	0.003	0.0128333	0.012	0.006	0.00533333	0.00883333	0.006	0.007	0.00833333	0.00933333	0.00825	0.007	0.0065	0.0065	0.00525	0.0065	0.006	0.00425	0.0075	0.0085	0.00725	0.0085	0.00633333	0.007	0.00683333	0.0075	0.0095	0.00833333	0.008	0.006	0.00733333	0.2795	0.266333	0.277333	0.0115	0.028	0.01075	0.02	0.01925	0.02025
2380	0.01175	0.0135	0.0105	0.26725	0.2695	0.267	0.00525	0.0075	0.003	0.013	0.012	0.006	0.005	0.0085	0.006	0.007	0.008	0.009	0.00825	0.007	0.0065	0.0065	0.00575	0.0065	0.0065	0.00425	0.0075	0.0085	0.00725	0.0085	0.006	0.007	0.0065	0.009	0.0095	0.008	0.008	0.006	0.007	0.281	0.2675	0.2775	0.0115	0.0285	0.01075	0.02	0.01975	0.02025
2400	0.0115	0.0135	0.0105	0.2655	0.267	0.2655	0.005	0.0075	0.0035	0.0133333	0.012	0.006	0.00483333	0.00883333	0.006	0.007	0.00833333	0.00983333	0.008	0.0075	0.0065	0.0065	0.0055	0.0065	0.006	0.004	0.0075	0.0085	0.007	0.0085	0.00633333	0.007	0.00683333	0.0075	0.0095	0.00883333	0.008	0.006	0.00733333	0.2815	0.268333	0.279333	0.0125	0.0195	0.0105	0.02	0.01875	0.02025
2420	0.012	0.0135	0.0105	0.264	0.265	0.264	0.005	0.0075	0.003	0.013	0.012	0.00575	0.005	0.009	0.006	0.007	0.0085	0.01	0.008	0.0075	0.0065	0.0065	0.0055	0.0065	0.006	0.004	0.0075	0.0085	0.007	0.0085	0.006	0.007	0.007	0.00725	0.0095	0.009	0.008	0.00625	0.008	0.2835	0.2695	0.28	0.0125	0.021	0.0105	0.02	0.01925	0.02025
2440	0.01225	0.0135	0.0105	0.26275	0.263	0.262	0.00525	0.0075	0.003	0.013	0.0125	0.00575	0.005	0.009	0.0055	0.007	0.0085	0.01	0.00825	0.007	0.0065	0.0065	0.00575	0.0065	0.006	0.00425	0.0075	0.0085	0.00725	0.0085	0.0065	0.007	0.007	0.00725	0.0095	0.0085	0.008	0.00575	0.0075	0.2845	0.271	0.2815	0.013	0.0205	0.01125	0.0205	0.01925	0.02025
2460	0.01225	0.0135	0.01	0.26225	0.261	0.261	0.00525	0.0075	0.003	0.0128333	0.0125	0.006	0.00533333	0.00883333	0.006	0.007	0.00833333	0.00983333	0.00825	0.007	0.0065	0.0065	0.00575	0.0065	0.006	0.00425	0.0075	0.0085	0.00725	0.0085	0.00633333	0.007	0.00683333	0.0075	0.0095	0.00833333	0.008	0.006	0.00733333	0.2855	0.271833	0.282333	0.013	0.0215	0.01075	0.01975	0.01925	0.02025
2480	0.012	0.013	0.0105	0.26	0.2595	0.26	0.005	0.0075	0.0035	0.013	0.0125	0.006	0.005	0.009	0.006	0.007	0.0085	0.0095	0.008	0.0075	0.0065	0.0065	0.0055	0.0065	0.006	0.004	0.0075	0.0085	0.007	0.0085	0.0065	0.007	0.007	0.0075	0.0095	0.0085	0.008	0.0065	0.0075	0.287	0.273	0.2835	0.0135	0.0215	0.0115	0.0205	0.01925	0.02025
2500	0.01225	0.013	0.0105	0.25975	0.2575	0.2575	0.00525	0.0075	0.003	0.0135	0.0125	0.006	0.0055	0.009	0.0055	0.007	0.0085	0.0095	0.00825	0.007	0.0065	0.0065	0.00525	0.0065	0.006	0.00425	0.0075	0.0085	0.00725	0.0085	0.0065	0.0075	0.007	0.008	0.0095	0.009	0.0085	0.0065	0.0075	0.2885	0.2745	0.2855	0.014	0.0235	0.01125	0.02025	0.01975	0.02025
2520	0.01175	0.0135	0.0105	0.25775	0.257	0.2565	0.00475	0.0075	0.003	0.013	0.0125	0.006	0.005	0.009	0.006	0.007	0.0085	0.0095	0.00775	0.0075	0.0065	0.0065	0.00525	0.0065	0.006	0.00375	0.0075	0.0085	0.00675	0.0085	0.006	0.007	0.007	0.008	0.0095	0.0085	0.008	0.006	0.0075	0.289	0.275	0.286	0.0145	0.0255	0.01125	0.02025	0.02025	0.02025
2540	0.012	0.0135	0.0105	0.257	0.255	0.256	0.005	0.0075	0.003	0.013	0.012	0.006	0.005	0.009	0.0055	0.007	0.0085	0.0095	0.008	0.007	0.0065	0.0065	0.0055	0.007	0.006	0.004	0.0075	0.008	0.007	0.0085	0.0065	0.007	0.007	0.0095	0.0095	0.0085	0.008	0.0065	0.0075	0.29	0.276	0.2865	0.015	0.0315	0.0115	0.0205	0.01925	0.02025
2560	0.01225	0.0135	0.011	0.25675	0.2535	0.255	0.00525	0.0075	0.003	0.0128333	0.0125	0.006	0.00483333	0.00883333	0.006	0.007	0.00833333	0.00983333	0.00825	0.0075	0.0065	0.0065	0.00525	0.0065	0.006	0.00425	0.0075	0.0085	0.00725	0.0085	0.00633333	0.00725	0.00683333	0.0075	0.0095	0.00833333	0.00825	0.0055	0.00733333	0.29125	0.277333	0.287833	0.016	0.0275	0.01225	0.0205	0.02025	0.02025
2580	0.01225	0.0135	0.011	0.25475	0.253	0.254	0.00525	0.0075	0.003	0.0133333	0.0125	0.0055	0.00483333	0.00883333	0.0055	0.007	0.00833333	0.00933333	0.00825	0.007	0.0065	0.0065	0.00525	0.0065	0.006	0.00425	0.0075	0.0085	0.00725	0.0085	0.00633333	0.00725	0.00683333	0.0075	0.0095	0.00833333	0.00825	0.0055	0.00733333	0.29275	0.278333	0.288833	0.0165	0.023	0.01575	0.0205	0.02025	0.02025
2600	0.012	0.0135	0.011	0.254	0.252	0.253	0.005	0.0075	0.003	0.0131667	0.0125	0.006	0.00516667	0.00866667	0.006	0.007	0.00816667	0.00916667	0.008	0.007	0.0065	0.0065	0.005	0.0065	0.006	0.004	0.0075	0.0085	0.007	0.0085	0.00616667	0.007	0.00666667	0.0075	0.0095	0.00866667	0.0085	0.0055	0.00716667	0.2935	0.278667	0.290667	0.0175	0.0245	0.013	0.0205	0.02025	0.02025
2620	0.0125	0.0135	0.011	0.253	0.25	0.252	0.005	0.0075	0.003	0.014	0.0125	0.006	0.0055	0.009	0.006	0.007	0.0085	0.01	0.008	0.0075	0.0065	0.0065	0.005	0.0065	0.006	0.004	0.0075	0.0085	0.007	0.0085	0.0065	0.007	0.007	0.0075	0.0095	0.0085	0.0085	0.0065	0.008	0.2945	0.2805	0.291	0.018	0.024	0.0125	0.021	0.02025	0.02075
2640	0.012	0.013	0.011	0.253	0.2495	0.2505	0.005	0.0075	0.003	0.0135	0.0125	0.006	0.0055	0.009	0.006	0.007	0.0085	0.0095	0.008	0.0075	0.0065	0.0065	0.005	0.0065	0.006	0.004	0.0075	0.0085	0.007	0.0085	0.0065	0.007	0.007	0.0075	0.0095	0.0085	0.008	0.006	0.0075	0.2955	0.281	0.292	0.019	0.0265	0.0125	0.02075	0.02075	0.02075
2660	0.01225	0.013	0.011	0.25175	0.249	0.2505	0.00525	0.0075	0.003	0.0135	0.0125	0.006	0.0055	0.009	0.006	0.007	0.0085	0.01	0.00825	0.007	0.0065	0.0065	0.00575	0.0065	0.006	0.00425	0.0075	0.008	0.00725	0.0085	0.0065	0.007	0.007	0.0075	0.0095	0.0085	0.008	0.0065	0.008	0.2975	0.282	0.2935	0.0205	0.0255	0.01525	0.02075	0.02075	0.02075
2680	0.01225	0.0135	0.011	0.25125	0.248	0.249	0.00525	0.0075	0.003	0.0133333	0.0125	0.006	0.00483333	0.00883333	0.006	0.007	0.00833333	0.00933333	0.00825	0.0075	0.0065	0.0065	0.00575	0.0065	0.006	0.00425	0.0075	0.0085	0.00725	0.0085	0.00633333	0.0075	0.00683333	0.0075	0.0095	0.00833333	0.008	0.0055	0.00733333	0.297	0.282833	0.294333	0.022	0.0265	0.01375	0.0215	0.02125	0.02125
2700	0.01225	0.013	0.011	0.24975	0.2475	0.2485	0.00525	0.0075	0.003	0.0138333	0.0125	0.006	0.00533333	0.00883333	0.006	0.007	0.00833333	0.00933333	0.00825	0.0075	0.0065	0.0065	0.00525	0.0065	0.006	0.00425	0.0075	0.0085	0.00725	0.0085	0.00633333	0.007	0.00683333	0.0075	0.0095	0.00883333	0.008	0.0065	0.00783333	0.2965	0.283833	0.294833	0.0225	0.027	0.01425	0.02125	0.02175	0.02125
2720	0.01225	0.014	0.011	0.24925	0.2465	0.2465	0.00525	0.0075	0.004	0.0141667	0.0125	0.006	0.00516667	0.00866667	0.006	0.007	0.00816667	0.00916667	0.00825	0.0075	0.0065	0.0065	0.00525	0.0065	0.006	0.00425	0.0075	0.0085	0.00725	0.0085	0.00616667	0.007	0.00666667	0.0075	0.0095	0.00816667	0.0085	0.006	0.00716667	0.295	0.284667	0.295667	0.024	0.031	0.01475	0.02125	0.02175	0.02125
2740	0.01225	0.0135	0.011	0.24875	0.2455	0.246	0.00525	0.0075	0.003	0.0143333	0.0125	0.006	0.00533333	0.00883333	0.006	0.007	0.00833333	0.00983333	0.00825	0.0075	0.0065	0.0065	0.00575	0.0065	0.006	0.00425	0.0075	0.0085	0.00725	0.0085	0.00633333	0.007	0.00683333	0.008	0.0095	0.00833333	0.008	0.0065	0.00733333	0.2935	0.285333	0.295333	0.026	0.0315	0.01525	0.02175	0.02225	0.02175
2760	0.012	0.014	0.011	0.2475	0.2445	0.2455	0.005	0.0075	0.003	0.014	0.013	0.006	0.005	0.0085	0.006	0.007	0.0085	0.0095	0.008	0.007	0.0065	0.0065	0.0055	0.0065	0.006	0.004	0.0075	0.0085	0.007	0.0085	0.006	0.00725	0.0065	0.0085	0.0095	0.008	0.00875	0.0055	0.0075	0.29275	0.2855	0.295	0.028	0.0315	0.016	0.022	0.02275	0.02175
2780	0.012	0.0135	0.011	0.246	0.2435	0.2445	0.005	0.0075	0.003	0.0138333	0.0125	0.0055	0.00533333	0.00883333	0.006	0.007	0.00833333	0.00983333	0.008	0.0075	0.0065	0.0065	0.005	0.0065	0.006	0.0045	0.0075	0.0085	0.007	0.0085	0.00633333	0.007	0.00683333	0.007	0.0095	0.00833333	0.008	0	0.00783333	0.2915	0.285333	0.294333	0.0305	0.032	0.016	0.022	0.02325	0.02275
2800	0.012	0.0135	0.011	0.246	0.2425	0.244	0.005	0.0075	0.003	0.0133333	0.013	0.006	0.00533333	0.00883333	0.006	0.007	0.00833333	0.00933333	0.008	0.007	0.0065	0.0065	0.0055	0.0065	0.006	0.004	0.0075	0.0085	0.007	0.0085	0.00633333	0.007	0.00683333	0.0045	0.0095	0.00833333	0.0085	-0.0045	0.00733333	0.2905	0.284333	0.293833	0.0325	0.0335	0.017	0.0225	0.02375	0.02325
2820	0.01225	0.0135	0.0115	0.24475	0.2425	0.2425	0.00525	0.0075	0.003	0.0143333	0.013	0.00575	0.00533333	0.00883333	0.006	0.007	0.00833333	0.00933333	0.00825	0.0075	0.0065	0.0065	0.00575	0.0065	0.006	0.00425	0.0075	0.0085	0.00725	0.0085	0.00633333	0.007	0.00683333	0.00325	0.0095	0.00833333	0.0085	-0.00775	0.00733333	0.2895	0.283333	0.292833	0.0355	0.0355	0.01775	0.023	0.02425	0.02375
2840	0.01275	0.0135	0.0115	0.24475	0.241	0.242	0.00525	0.0075	0.003	0.0138333	0.013	0.0065	0.00533333	0.00883333	0.006	0.007	0.00833333	0.00933333	0.00825	0.007	0.0065	0.0065	0.00525	0.0065	0.006	0.00425	0.0075	0.0085	0.00725	0.0085	0.00633333	0.0075	0.00683333	0.002	0.0095	0.00833333	0.0085	-0.0135	0.00783333	0.288	0.282333	0.292333	0.038	0.0375	0.01825	0.0235	0.02525	0.02375
2860	0.01275	0.0135	0.0115	0.24375	0.2405	0.2415	0.00525	0.0075	0.003	0.0138333	0.013	0.0065	0.00533333	0.00883333	0.006	0.007	0.00833333	0.00933333	0.00825	0.007	0.0065	0.0065	0.00575	0.0065	0.006	0.00425	0.0075	0.0085	0.00725	0.0085	0.00633333	0.007	0.00683333	0.0025	0.0095	0.00833333	0.008	-0.0145	0.00783333	0.2865	0.281333	0.290833	0.041	0.0395	0.01925	0.02325	0.02525	0.02475
2880	0.01225	0.013	0.0115	0.24325	0.24	0.24	0.00525	0.0075	0.003	0.0136667	0.013	-0.00025	0.00516667	0.00866667	0.006	0.007	0.00816667	0.00966667	0.00825	0.007	0.0065	0.0065	0.00475	0.0065	0.006	0.00375	0.0075	0.0085	0.00675	0.0085	0.00616667	0.007	0.00666667	0.00225	0.0095	0.00816667	0.0085	-0.01375	0.00716667	0.2855	0.280667	0.289667	0.044	0.0415	0.01975	0.02375	0.02625	0.02525

## Sheet: Supp_Fig.3G_WB
Supplementary Fig. 3G. Uncropped WB of A. tumefaciens expressing Cgs-Flag rescue constructs
